# Supplementary material for: rac-5-Acetyl-6-hy­droxy-3,6-dimethyl-4-phenyl-4,5,6,7-tetra­hydro-2H-indazole
Source: Acta Crystallogr Sect E Struct Rep Online. 2011 Apr 13;67(Pt 5):o1127. doi: 10.1107/S1600536811013195 (PMC3089358; doi:10.1107/S1600536811013195)
Supplement: Supplementary file 1 [file e-67-o1127-sup1.cif]

##############################################################################
#                                                                            #
# This CIF contains the data in a paper accepted for publication in          #
# Acta Crystallographica Section E. It conforms to the requirements of       #
# Notes for Authors for Acta Crystallographica Section E, and has been       #
# peer reviewed under the auspices of the IUCr Commission on Journals.       #
#                                                                            #
# Full details of the Crystallographic Information File format               #
# are given in the paper "The Crystallographic Information File (CIF):       #
# a New Standard Archive File for Crystallography" by S. R. Hall, F. H.      #
# Allen and I. D. Brown [Acta Cryst. (1991), A47, 655-685].                  #
#                                                                            #
# The current version of the core CIF dictionary is obtainable from          #
# ftp://ftp.iucr.org/pub/cif_core.dic.                                       #
#                                                                            #
# Software is freely available for graphical display of the structure(s)     #
# in this CIF. For information consult the CIF software page                 #
# http://www.iucr.org/resources/cif/software.                                #
#                                                                            #
# This file may be used for bona fide research purposes within the           #
# scientific community so long as proper attribution is given to the journal # 
# article from which it was obtained.                                        #
#                                                                            #
##############################################################################
data_Global
_audit_creation_method     'from SHELXL97 CIF and IUCr SHELXL97-template'
_journal_date_recd_electronic     2011-04-05
_journal_date_accepted     2011-04-08
_journal_name_full     'Acta Crystallographica, Section E'
_journal_year     2011
_journal_volume     67
_journal_issue      5
_journal_page_first     o1127
_journal_page_last     o1127
_journal_paper_category     QO
_journal_coeditor_code     KP2321
_publ_contact_author_name     'Abel M. Maharramov'
_publ_contact_author_address
;
Baku State University, Z. Khalilov St. 23, Baku, AZ-1148, Azerbaijan
;
_publ_contact_author_email     'orglab@mail.ru'
_publ_contact_author_fax     '+7(499)1355085'
_publ_contact_author_phone     '+994558230581'
_publ_section_title
;\
<i>rac</i>-5-Acetyl-6-hydroxy-3,6-dimethyl-4-phenyl-4,5,6,7-\
tetrahydro-2<i>H</i>-indazole
;
_publ_section_title_footnote     .
loop_
    _publ_author_name
    _publ_author_footnote
    _publ_author_address
    'Maharramov, Abel M.' ?
;
Baku State University, Z. Khalilov St 23, Baku, AZ-1148, Azerbaijan
;
    'Ismiyev, Arif I.' .
;
Baku State University, Z. Khalilov St 23, Baku, AZ-1148, Azerbaijan
;
    'Rashidov, Bahruz A.' .
;
Baku State University, Z. Khalilov St 23, Baku, AZ-1148, Azerbaijan
;
    'Aliyev, Ilkin V.' .
;
Baku State University, Z. Khalilov St 23, Baku, AZ-1148, Azerbaijan
;
_publ_section_synopsis     .
data_I
_audit_creation_method     SHELXL-97
_chemical_name_systematic
;
<i>rac</i>-5-Acetyl-6-hydroxy-3,6-dimethyl-4-phenyl-4,5,6,7-
tetrahydro-2<i>H</i>-indazole
;
_chemical_name_common     ?
_chemical_formula_moiety     'C17 H20 N2 O2'
_chemical_formula_sum     'C17 H20 N2 O2'
_chemical_formula_iupac     'C17 H20 N2 O2'
_chemical_formula_weight     284.35
_chemical_melting_point     ?
_symmetry_cell_setting     monoclinic
_symmetry_space_group_name_H-M     'C 2/c'
_symmetry_space_group_name_Hall     '-C 2yc'
loop_
    _symmetry_equiv_pos_as_xyz
    'x, y, z'
    '-x, y, -z+1/2'
    'x+1/2, y+1/2, z'
    '-x+1/2, y+1/2, -z+1/2'
    '-x, -y, -z'
    'x, -y, z-1/2'
    '-x+1/2, -y+1/2, -z'
    'x+1/2, -y+1/2, z-1/2'
_cell_length_a     18.6999(9)
_cell_length_b     5.6415(3)
_cell_length_c     28.4855(14)
_cell_angle_alpha     90.00
_cell_angle_beta     94.4980(10)
_cell_angle_gamma     90.00
_cell_volume     2995.8(3)
_cell_formula_units_Z     8
_cell_measurement_reflns_used     6277
_cell_measurement_theta_min     2.52
_cell_measurement_theta_max     28.19
_cell_measurement_temperature     296(2)
_exptl_crystal_description     prism
_exptl_crystal_colour     colorless
_exptl_crystal_size_max     0.30
_exptl_crystal_size_mid     0.30
_exptl_crystal_size_min     0.20
_exptl_crystal_density_diffrn     1.261
_exptl_crystal_density_meas     ?
_exptl_crystal_density_method     'not measured'
_exptl_crystal_F_000     1216
_exptl_absorpt_coefficient_mu     0.083
_exptl_absorpt_correction_type     multi-scan
_exptl_absorpt_process_details     '(SADABS; Sheldrick, 2003)'
_exptl_absorpt_correction_T_min     0.9754
_exptl_absorpt_correction_T_max     0.9835
_exptl_special_details
;
;
_diffrn_ambient_temperature     296(2)
_diffrn_radiation_type     MoK\a
_diffrn_radiation_wavelength     0.71073
_diffrn_radiation_source     'fine-focus sealed tube'
_diffrn_radiation_monochromator     graphite
_diffrn_measurement_device_type     'Bruker APEXII CCD area-detector'
_diffrn_measurement_method     'phi and omega scans'
_diffrn_detector_area_resol_mean     ?
_diffrn_reflns_number     16597
_diffrn_reflns_av_R_equivalents     0.0208
_diffrn_reflns_av_sigmaI/netI     0.0163
_diffrn_reflns_theta_min     2.18
_diffrn_reflns_theta_max     28.34
_diffrn_reflns_theta_full     28.34
_diffrn_measured_fraction_theta_max     0.992
_diffrn_measured_fraction_theta_full     0.992
_diffrn_reflns_limit_h_min     -24
_diffrn_reflns_limit_h_max     24
_diffrn_reflns_limit_k_min     -7
_diffrn_reflns_limit_k_max     7
_diffrn_reflns_limit_l_min     -38
_diffrn_reflns_limit_l_max     37
_refine_special_details
;
Refinement of <i>F</i>^2^ against ALL reflections. The weighted <i>R</i>-factor
<i>wR</i> and goodness of fit <i>S</i> are based on <i>F</i>^2^, conventional
<i>R</i>-factors <i>R</i> are based on <i>F</i>, with <i>F</i> set to zero for
negative <i>F</i>^2^. The threshold expression of <i>F</i>^2^ >
\s(<i>F</i>^2^) is used only for calculating <i>R</i>-factors(gt) <i>etc</i>.
and is not relevant to the choice of reflections for refinement.
<i>R</i>-factors based on <i>F</i>^2^ are statistically about twice as large
as those based on <i>F</i>, and <i>R</i>- factors based on ALL data will be
even larger.
;
_reflns_number_total     3709
_reflns_number_gt     3079
_reflns_threshold_expression     'I>2\s(I)'
_refine_ls_structure_factor_coef     Fsqd
_refine_ls_matrix_type     full
_refine_ls_R_factor_all     0.0546
_refine_ls_R_factor_gt     0.0450
_refine_ls_wR_factor_gt     0.1201
_refine_ls_wR_factor_ref     0.1287
_refine_ls_goodness_of_fit_ref     1.000
_refine_ls_restrained_S_all     1.000
_refine_ls_number_reflns     3709
_refine_ls_number_parameters     193
_refine_ls_number_restraints     0
_refine_ls_hydrogen_treatment     constr
_refine_ls_weighting_scheme     calc
_refine_ls_weighting_details
         'calc w=1/[\s^2^(Fo^2^)+(0.0701P)^2^+1.7992P] where P=(Fo^2^+2Fc^2^)/3'
_atom_sites_solution_hydrogens     difmap
_atom_sites_solution_primary     direct
_atom_sites_solution_secondary     difmap
_refine_ls_shift/su_max     0.001
_refine_ls_shift/su_mean     0.000
_refine_diff_density_max     0.319
_refine_diff_density_min     -0.159
_refine_ls_extinction_method     none
_refine_ls_extinction_coef     ?
loop_
    _atom_type_symbol
    _atom_type_description
    _atom_type_scat_dispersion_real
    _atom_type_scat_dispersion_imag
    _atom_type_scat_source
    'C' 'C' 0.0033 0.0016
                         'International Tables Vol C Tables 4.2.6.8 and 6.1.1.4'
    'H' 'H' 0.0000 0.0000
                         'International Tables Vol C Tables 4.2.6.8 and 6.1.1.4'
    'N' 'N' 0.0061 0.0033
                         'International Tables Vol C Tables 4.2.6.8 and 6.1.1.4'
    'O' 'O' 0.0106 0.0060
                         'International Tables Vol C Tables 4.2.6.8 and 6.1.1.4'
_computing_data_collection     'APEX2 (Bruker, 2005)'
_computing_cell_refinement     'SAINT-Plus, (Bruker, 2001)'
_computing_data_reduction     'SAINT-Plus, (Bruker, 2001)'
_computing_structure_solution     'SHELXS97 (Sheldrick, 2008)'
_computing_structure_refinement     'SHELXL97 (Sheldrick, 2008)'
_computing_molecular_graphics     'SHELXTL (Sheldrick, 2008)'
_computing_publication_material     'SHELXL97 (Sheldrick, 2008)'
loop_
    _atom_site_type_symbol
    _atom_site_label
    _atom_site_fract_x
    _atom_site_fract_y
    _atom_site_fract_z
    _atom_site_U_iso_or_equiv
    _atom_site_adp_type
    _atom_site_calc_flag
    _atom_site_refinement_flags
    _atom_site_occupancy
    _atom_site_symmetry_multiplicity
    _atom_site_disorder_assembly
    _atom_site_disorder_group
    O O1 0.76048(5) 0.7902(2) 0.61991(4) 0.0481(3) Uani d . 1 1 . .
    O O2 0.62374(5) 0.43848(16) 0.52715(3) 0.0372(2) Uani d . 1 1 . .
    H H2A 0.6097 0.4443 0.4992 0.056 Uiso calc R 1 1 . .
    N N1 0.42526(6) 0.5528(2) 0.57008(4) 0.0369(3) Uani d . 1 1 . .
    N N2 0.41169(6) 0.3900(2) 0.60311(4) 0.0390(3) Uani d . 1 1 . .
    H H2C 0.3693 0.3393 0.6074 0.047 Uiso calc R 1 1 . .
    C C1 0.47121(7) 0.3149(3) 0.62867(5) 0.0347(3) Uani d . 1 1 . .
    C C1A 0.52770(6) 0.4380(2) 0.61152(4) 0.0291(3) Uani d . 1 1 . .
    C C2 0.60733(6) 0.4279(2) 0.62496(4) 0.0273(2) Uani d . 1 1 . .
    H H2B 0.6259 0.2787 0.6132 0.033 Uiso calc R 1 1 . .
    C C3 0.64412(6) 0.6363(2) 0.60052(4) 0.0266(2) Uani d . 1 1 . .
    H H3A 0.6312 0.7817 0.6167 0.032 Uiso calc R 1 1 . .
    C C4 0.61636(6) 0.6655(2) 0.54788(4) 0.0284(2) Uani d . 1 1 . .
    C C5 0.53694(7) 0.7403(2) 0.54570(5) 0.0335(3) Uani d . 1 1 . .
    H H5A 0.5334 0.9023 0.5567 0.040 Uiso calc R 1 1 . .
    H H5B 0.5164 0.7336 0.5134 0.040 Uiso calc R 1 1 . .
    C C5A 0.49626(6) 0.5808(2) 0.57540(4) 0.0313(3) Uani d . 1 1 . .
    C C6 0.46830(8) 0.1288(3) 0.66523(6) 0.0514(4) Uani d . 1 1 . .
    H H6A 0.4196 0.1082 0.6729 0.077 Uiso calc R 1 1 . .
    H H6B 0.4975 0.1754 0.6929 0.077 Uiso calc R 1 1 . .
    H H6C 0.4859 -0.0178 0.6535 0.077 Uiso calc R 1 1 . .
    C C7 0.62509(6) 0.4376(2) 0.67804(4) 0.0309(3) Uani d . 1 1 . .
    C C8 0.59834(10) 0.6182(3) 0.70426(5) 0.0516(4) Uani d . 1 1 . .
    H H8A 0.5690 0.7324 0.6892 0.062 Uiso calc R 1 1 . .
    C C9 0.61420(11) 0.6334(4) 0.75247(6) 0.0605(5) Uani d . 1 1 . .
    H H9A 0.5956 0.7568 0.7694 0.073 Uiso calc R 1 1 . .
    C C10 0.65747(10) 0.4662(4) 0.77516(5) 0.0561(4) Uani d . 1 1 . .
    H H10A 0.6686 0.4763 0.8075 0.067 Uiso calc R 1 1 . .
    C C11 0.68412(9) 0.2846(4) 0.74998(6) 0.0565(4) Uani d . 1 1 . .
    H H11A 0.7131 0.1701 0.7653 0.068 Uiso calc R 1 1 . .
    C C12 0.66811(8) 0.2700(3) 0.70155(5) 0.0422(3) Uani d . 1 1 . .
    H H12A 0.6866 0.1457 0.6848 0.051 Uiso calc R 1 1 . .
    C C13 0.72575(6) 0.6185(2) 0.60593(4) 0.0324(3) Uani d . 1 1 . .
    C C14 0.76231(8) 0.3969(3) 0.59270(7) 0.0492(4) Uani d . 1 1 . .
    H H14A 0.8133 0.4200 0.5960 0.074 Uiso calc R 1 1 . .
    H H14B 0.7476 0.3575 0.5606 0.074 Uiso calc R 1 1 . .
    H H14C 0.7496 0.2701 0.6129 0.074 Uiso calc R 1 1 . .
    C C15 0.65806(8) 0.8528(3) 0.52295(5) 0.0392(3) Uani d . 1 1 . .
    H H15A 0.6384 0.8680 0.4909 0.059 Uiso calc R 1 1 . .
    H H15B 0.7075 0.8065 0.5234 0.059 Uiso calc R 1 1 . .
    H H15C 0.6546 1.0021 0.5388 0.059 Uiso calc R 1 1 . .
loop_
    _atom_site_aniso_label
    _atom_site_aniso_U_11
    _atom_site_aniso_U_22
    _atom_site_aniso_U_33
    _atom_site_aniso_U_12
    _atom_site_aniso_U_13
    _atom_site_aniso_U_23
    O1 0.0303(5) 0.0525(6) 0.0605(7) -0.0132(4) -0.0030(4) -0.0091(5)
    O2 0.0473(5) 0.0326(5) 0.0306(4) 0.0027(4) -0.0034(4) -0.0043(4)
    N1 0.0252(5) 0.0509(7) 0.0342(5) -0.0004(5) -0.0011(4) 0.0027(5)
    N2 0.0234(5) 0.0517(7) 0.0418(6) -0.0053(5) 0.0024(4) 0.0039(5)
    C1 0.0266(6) 0.0406(7) 0.0372(6) -0.0024(5) 0.0034(5) 0.0025(5)
    C1A 0.0241(5) 0.0327(6) 0.0301(6) -0.0016(4) 0.0005(4) 0.0015(5)
    C2 0.0237(5) 0.0292(6) 0.0286(5) 0.0000(4) -0.0005(4) 0.0015(4)
    C3 0.0220(5) 0.0275(5) 0.0299(5) -0.0015(4) 0.0004(4) -0.0016(4)
    C4 0.0277(5) 0.0289(6) 0.0284(5) -0.0011(4) 0.0008(4) 0.0005(4)
    C5 0.0293(6) 0.0365(6) 0.0338(6) 0.0014(5) -0.0019(5) 0.0066(5)
    C5A 0.0256(6) 0.0375(6) 0.0302(6) -0.0003(5) -0.0009(4) 0.0005(5)
    C6 0.0388(8) 0.0555(9) 0.0611(10) -0.0003(7) 0.0110(7) 0.0223(8)
    C7 0.0254(5) 0.0364(6) 0.0305(6) -0.0010(5) -0.0006(4) 0.0036(5)
    C8 0.0628(10) 0.0550(9) 0.0363(7) 0.0217(8) -0.0006(7) -0.0010(7)
    C9 0.0754(12) 0.0694(12) 0.0368(8) 0.0071(10) 0.0062(8) -0.0096(8)
    C10 0.0557(9) 0.0811(13) 0.0306(7) -0.0116(9) -0.0017(6) 0.0079(8)
    C11 0.0501(9) 0.0747(12) 0.0429(8) 0.0074(8) -0.0067(7) 0.0210(8)
    C12 0.0390(7) 0.0463(8) 0.0406(7) 0.0067(6) 0.0000(6) 0.0088(6)
    C13 0.0245(5) 0.0397(7) 0.0326(6) -0.0046(5) 0.0002(4) 0.0021(5)
    C14 0.0283(6) 0.0477(8) 0.0723(10) 0.0031(6) 0.0074(6) -0.0021(8)
    C15 0.0376(7) 0.0406(7) 0.0402(7) -0.0055(6) 0.0076(5) 0.0066(6)
_geom_special_details
;
All e.s.d.'s (except the e.s.d. in the dihedral angle between two l.s. planes)
are estimated using the full covariance matrix. The cell e.s.d.'s are taken
into account individually in the estimation of e.s.d.'s in distances, angles
and torsion angles; correlations between e.s.d.'s in cell parameters are only
used when they are defined by crystal symmetry. An approximate (isotropic)
treatment of cell e.s.d.'s is used for estimating e.s.d.'s involving l.s.
planes.
;
loop_
    _geom_bond_atom_site_label_1
    _geom_bond_atom_site_label_2
    _geom_bond_site_symmetry_2
    _geom_bond_distance
    _geom_bond_publ_flag
    O1 C13 . 1.2157(17) ?
    O2 C4 . 1.4215(15) ?
    O2 H2A . 0.8200 ?
    N1 C5A . 1.3338(16) ?
    N1 N2 . 1.3529(16) ?
    N2 C1 . 1.3496(17) ?
    N2 H2C . 0.8600 ?
    C1 C1A . 1.3847(17) ?
    C1 C6 . 1.483(2) ?
    C1A C5A . 1.3996(17) ?
    C1A C2 . 1.5093(16) ?
    C2 C7 . 1.5235(16) ?
    C2 C3 . 1.5543(16) ?
    C2 H2B . 0.9800 ?
    C3 C13 . 1.5256(16) ?
    C3 C4 . 1.5566(16) ?
    C3 H3A . 0.9800 ?
    C4 C15 . 1.5218(17) ?
    C4 C5 . 1.5405(17) ?
    C5 C5A . 1.4847(18) ?
    C5 H5A . 0.9700 ?
    C5 H5B . 0.9700 ?
    C6 H6A . 0.9600 ?
    C6 H6B . 0.9600 ?
    C6 H6C . 0.9600 ?
    C7 C8 . 1.380(2) ?
    C7 C12 . 1.3803(18) ?
    C8 C9 . 1.385(2) ?
    C8 H8A . 0.9300 ?
    C9 C10 . 1.371(3) ?
    C9 H9A . 0.9300 ?
    C10 C11 . 1.367(3) ?
    C10 H10A . 0.9300 ?
    C11 C12 . 1.391(2) ?
    C11 H11A . 0.9300 ?
    C12 H12A . 0.9300 ?
    C13 C14 . 1.488(2) ?
    C14 H14A . 0.9600 ?
    C14 H14B . 0.9600 ?
    C14 H14C . 0.9600 ?
    C15 H15A . 0.9600 ?
    C15 H15B . 0.9600 ?
    C15 H15C . 0.9600 ?
loop_
    _geom_angle_atom_site_label_1
    _geom_angle_atom_site_label_2
    _geom_angle_atom_site_label_3
    _geom_angle_site_symmetry_1
    _geom_angle_site_symmetry_3
    _geom_angle
    _geom_angle_publ_flag
    C4 O2 H2A . . 109.5 ?
    C5A N1 N2 . . 103.94(10) ?
    C1 N2 N1 . . 113.36(11) ?
    C1 N2 H2C . . 123.3 ?
    N1 N2 H2C . . 123.3 ?
    N2 C1 C1A . . 105.78(12) ?
    N2 C1 C6 . . 121.79(12) ?
    C1A C1 C6 . . 132.37(12) ?
    C1 C1A C5A . . 105.07(11) ?
    C1 C1A C2 . . 131.02(11) ?
    C5A C1A C2 . . 123.88(11) ?
    C1A C2 C7 . . 112.60(10) ?
    C1A C2 C3 . . 108.68(9) ?
    C7 C2 C3 . . 110.35(9) ?
    C1A C2 H2B . . 108.4 ?
    C7 C2 H2B . . 108.4 ?
    C3 C2 H2B . . 108.4 ?
    C13 C3 C2 . . 112.29(10) ?
    C13 C3 C4 . . 111.09(9) ?
    C2 C3 C4 . . 112.68(9) ?
    C13 C3 H3A . . 106.8 ?
    C2 C3 H3A . . 106.8 ?
    C4 C3 H3A . . 106.8 ?
    O2 C4 C15 . . 111.21(10) ?
    O2 C4 C5 . . 110.78(10) ?
    C15 C4 C5 . . 108.59(10) ?
    O2 C4 C3 . . 105.60(9) ?
    C15 C4 C3 . . 112.25(10) ?
    C5 C4 C3 . . 108.38(9) ?
    C5A C5 C4 . . 110.28(10) ?
    C5A C5 H5A . . 109.6 ?
    C4 C5 H5A . . 109.6 ?
    C5A C5 H5B . . 109.6 ?
    C4 C5 H5B . . 109.6 ?
    H5A C5 H5B . . 108.1 ?
    N1 C5A C1A . . 111.85(11) ?
    N1 C5A C5 . . 123.86(11) ?
    C1A C5A C5 . . 124.28(11) ?
    C1 C6 H6A . . 109.5 ?
    C1 C6 H6B . . 109.5 ?
    H6A C6 H6B . . 109.5 ?
    C1 C6 H6C . . 109.5 ?
    H6A C6 H6C . . 109.5 ?
    H6B C6 H6C . . 109.5 ?
    C8 C7 C12 . . 117.74(12) ?
    C8 C7 C2 . . 120.25(11) ?
    C12 C7 C2 . . 122.01(12) ?
    C7 C8 C9 . . 121.61(15) ?
    C7 C8 H8A . . 119.2 ?
    C9 C8 H8A . . 119.2 ?
    C10 C9 C8 . . 119.82(17) ?
    C10 C9 H9A . . 120.1 ?
    C8 C9 H9A . . 120.1 ?
    C11 C10 C9 . . 119.62(15) ?
    C11 C10 H10A . . 120.2 ?
    C9 C10 H10A . . 120.2 ?
    C10 C11 C12 . . 120.39(15) ?
    C10 C11 H11A . . 119.8 ?
    C12 C11 H11A . . 119.8 ?
    C7 C12 C11 . . 120.82(15) ?
    C7 C12 H12A . . 119.6 ?
    C11 C12 H12A . . 119.6 ?
    O1 C13 C14 . . 120.56(12) ?
    O1 C13 C3 . . 119.02(12) ?
    C14 C13 C3 . . 120.39(11) ?
    C13 C14 H14A . . 109.5 ?
    C13 C14 H14B . . 109.5 ?
    H14A C14 H14B . . 109.5 ?
    C13 C14 H14C . . 109.5 ?
    H14A C14 H14C . . 109.5 ?
    H14B C14 H14C . . 109.5 ?
    C4 C15 H15A . . 109.5 ?
    C4 C15 H15B . . 109.5 ?
    H15A C15 H15B . . 109.5 ?
    C4 C15 H15C . . 109.5 ?
    H15A C15 H15C . . 109.5 ?
    H15B C15 H15C . . 109.5 ?
loop_
    _geom_torsion_atom_site_label_1
    _geom_torsion_atom_site_label_2
    _geom_torsion_atom_site_label_3
    _geom_torsion_atom_site_label_4
    _geom_torsion_site_symmetry_1
    _geom_torsion_site_symmetry_2
    _geom_torsion_site_symmetry_3
    _geom_torsion_site_symmetry_4
    _geom_torsion
    _geom_torsion_publ_flag
    C5A N1 N2 C1 . . . . -0.17(16) ?
    N1 N2 C1 C1A . . . . 0.43(16) ?
    N1 N2 C1 C6 . . . . -177.22(13) ?
    N2 C1 C1A C5A . . . . -0.50(15) ?
    C6 C1 C1A C5A . . . . 176.80(16) ?
    N2 C1 C1A C2 . . . . -178.53(13) ?
    C6 C1 C1A C2 . . . . -1.2(3) ?
    C1 C1A C2 C7 . . . . -47.39(18) ?
    C5A C1A C2 C7 . . . . 134.90(13) ?
    C1 C1A C2 C3 . . . . -169.96(13) ?
    C5A C1A C2 C3 . . . . 12.33(16) ?
    C1A C2 C3 C13 . . . . -171.20(10) ?
    C7 C2 C3 C13 . . . . 64.88(13) ?
    C1A C2 C3 C4 . . . . -44.84(13) ?
    C7 C2 C3 C4 . . . . -168.76(9) ?
    C13 C3 C4 O2 . . . . 74.30(12) ?
    C2 C3 C4 O2 . . . . -52.70(12) ?
    C13 C3 C4 C15 . . . . -47.03(14) ?
    C2 C3 C4 C15 . . . . -174.04(10) ?
    C13 C3 C4 C5 . . . . -166.96(10) ?
    C2 C3 C4 C5 . . . . 66.04(12) ?
    O2 C4 C5 C5A . . . . 65.66(13) ?
    C15 C4 C5 C5A . . . . -171.94(11) ?
    C3 C4 C5 C5A . . . . -49.75(13) ?
    N2 N1 C5A C1A . . . . -0.17(15) ?
    N2 N1 C5A C5 . . . . 178.45(12) ?
    C1 C1A C5A N1 . . . . 0.43(15) ?
    C2 C1A C5A N1 . . . . 178.64(11) ?
    C1 C1A C5A C5 . . . . -178.19(12) ?
    C2 C1A C5A C5 . . . . 0.0(2) ?
    C4 C5 C5A N1 . . . . -158.94(12) ?
    C4 C5 C5A C1A . . . . 19.52(18) ?
    C1A C2 C7 C8 . . . . -53.32(17) ?
    C3 C2 C7 C8 . . . . 68.31(16) ?
    C1A C2 C7 C12 . . . . 127.01(13) ?
    C3 C2 C7 C12 . . . . -111.37(13) ?
    C12 C7 C8 C9 . . . . 0.5(3) ?
    C2 C7 C8 C9 . . . . -179.23(16) ?
    C7 C8 C9 C10 . . . . 0.0(3) ?
    C8 C9 C10 C11 . . . . -0.5(3) ?
    C9 C10 C11 C12 . . . . 0.6(3) ?
    C8 C7 C12 C11 . . . . -0.4(2) ?
    C2 C7 C12 C11 . . . . 179.28(13) ?
    C10 C11 C12 C7 . . . . -0.1(3) ?
    C2 C3 C13 O1 . . . . -129.62(13) ?
    C4 C3 C13 O1 . . . . 103.16(14) ?
    C2 C3 C13 C14 . . . . 52.50(16) ?
    C4 C3 C13 C14 . . . . -74.72(15) ?
loop_
    _geom_hbond_atom_site_label_D
    _geom_hbond_atom_site_label_H
    _geom_hbond_atom_site_label_A
    _geom_hbond_site_symmetry_A
    _geom_hbond_distance_DH
    _geom_hbond_distance_HA
    _geom_hbond_distance_DA
    _geom_hbond_angle_DHA
    _geom_hbond_publ_flag
    O2 H2A N1 5_666 0.82 2.03 2.8487(14) 178 yes
    N2 H2C O1 3_445 0.86 2.11 2.9587(15) 168 yes
