# Supplementary material for: rac-5-Acetyl-6-hy­droxy-3,6-dimethyl-4-phenyl-4,5,6,7-tetra­hydro-2H-indazole
Source: Acta Crystallogr Sect E Struct Rep Online. 2011 Apr 13;67(Pt 5):o1127. doi: 10.1107/S1600536811013195 (PMC3089358; doi:10.1107/S1600536811013195)
Supplement: Supplementary file 2 [file e-67-o1127-Isup2.hkl]

# 
# h,k,l, Fc-squared, Fo-squared, sigma(Fo-squared) and status flag 
# 
data_I
_shelx_title ' A in C2/c' 
_shelx_refln_list_code          4 
_shelx_F_calc_maximum      303.18 
_exptl_crystal_F_000      1216.00 
_reflns_d_resolution_high  0.7486 
 
loop_ 
 _symmetry_equiv_pos_as_xyz 
 'x, y, z' 
 '-x, y, -z+1/2' 
 'x+1/2, y+1/2, z' 
 '-x+1/2, y+1/2, -z+1/2' 
 '-x, -y, -z' 
 'x, -y, z-1/2' 
 '-x+1/2, -y+1/2, -z' 
 'x+1/2, -y+1/2, z-1/2' 
 
_cell_length_a    18.6999 
_cell_length_b     5.6415 
_cell_length_c    28.4855 
_cell_angle_alpha  90.000 
_cell_angle_beta   94.498 
_cell_angle_gamma  90.000 
 
_shelx_F_squared_multiplier     1.000 
 
loop_ 
 _refln_index_h 
 _refln_index_k 
 _refln_index_l 
 _refln_F_squared_calc 
 _refln_F_squared_meas 
 _refln_F_squared_sigma 
 _refln_observed_status 
   2   0   0     2423.41     2459.58     19.93 o 
   4   0   0    14037.13    14332.88    126.78 o 
   6   0   0      228.18      189.47      4.80 o 
   8   0   0    26191.34    27209.57    237.09 o 
  10   0   0      393.12      469.90      8.70 o 
  12   0   0      130.64       99.88      5.19 o 
  14   0   0     2903.10     2834.47     31.48 o 
  16   0   0      449.81      329.54      9.49 o 
  18   0   0      102.24      128.29      6.98 o 
  20   0   0      759.67      826.95     16.38 o 
  22   0   0       50.07       55.66      7.69 o 
  24   0   0       17.71       30.05     12.68 o 
   1   1   0    91915.70    93250.04    549.02 o 
   3   1   0     9995.06     9802.28     57.06 o 
   5   1   0    21163.85    22015.26    131.54 o 
   9   1   0     8083.31     8728.91     55.35 o 
  13   1   0       26.64       21.08      2.45 o 
  15   1   0       45.71       63.43      3.63 o 
  17   1   0       46.49       67.34      3.90 o 
  19   1   0       65.21       87.19      5.10 o 
  21   1   0      144.78      174.13      8.19 o 
  23   1   0       25.98       33.62      5.80 o 
   0   2   0       64.90       40.97      2.87 o 
   2   2   0     4071.70     4459.18     29.81 o 
   4   2   0     6113.55     6401.79     41.51 o 
   6   2   0      414.85      444.64      4.72 o 
   8   2   0      715.15      779.64      7.93 o 
  10   2   0     1114.91     1289.77     11.72 o 
  12   2   0        0.41        1.82      1.93 o 
  14   2   0     1333.35     1305.94     15.27 o 
  16   2   0       85.10      102.58      4.98 o 
  18   2   0       12.83       17.29      3.86 o 
  20   2   0        5.42       10.41      5.03 o 
  22   2   0        6.84       11.40      5.58 o 
  24   2   0        0.12       -5.33      8.50 o 
   1   3   0      180.69      228.50      4.63 o 
   3   3   0      149.65      148.19      4.37 o 
   5   3   0      128.56      114.95      5.18 o 
   7   3   0      137.96      131.33      3.76 o 
   9   3   0     1031.18      900.39     12.45 o 
  11   3   0        3.80        3.08      2.74 o 
  13   3   0      116.10      134.08      5.65 o 
  15   3   0      105.27       94.88      5.25 o 
  17   3   0       21.36       23.07      5.12 o 
  19   3   0       33.71       23.23      5.63 o 
  21   3   0       79.87       92.65      7.77 o 
   0   4   0     2760.22     2714.57     31.55 o 
   4   4   0      455.65      461.70      8.77 o 
   6   4   0      533.42      444.42      7.20 o 
   8   4   0     1142.10     1088.53     11.80 o 
  10   4   0      208.54      284.80      7.53 o 
  12   4   0        0.09        8.82      6.49 o 
  14   4   0       59.94       67.66      5.40 o 
  16   4   0      117.22      105.28      6.95 o 
  18   4   0        0.01        3.50      5.12 o 
  20   4   0       44.08       62.89      7.29 o 
   1   5   0      173.48      183.77      6.35 o 
   5   5   0      669.91      690.07     10.09 o 
   7   5   0        3.79        5.21      3.92 o 
   9   5   0      474.47      439.60      9.63 o 
  11   5   0      193.25      205.40      7.41 o 
  13   5   0       47.91       44.46      5.45 o 
  15   5   0      129.52      136.25      8.06 o 
  17   5   0       13.29       14.80      5.81 o 
   0   6   0      688.30      664.02     15.86 o 
   2   6   0      102.56      105.13      5.64 o 
   4   6   0       40.90       34.47      4.75 o 
   6   6   0       46.10       43.30      5.33 o 
   8   6   0       39.89       40.59      5.02 o 
  10   6   0       71.33       80.82      6.67 o 
  12   6   0       10.99       10.40      7.16 o 
  14   6   0       14.68       18.43      6.66 o 
   1   7   0      400.92      386.45     10.53 o 
   3   7   0       15.15       18.09      5.59 o 
   5   7   0       19.36       19.46      6.90 o 
   7   7   0       36.40       27.00      6.29 o 
   9   7   0        7.58        0.02      6.66 o 
 -23   1   1       16.43       24.86      5.73 o 
 -21   1   1      287.60      322.55      8.54 o 
 -19   1   1     1312.34     1261.99     19.40 o 
 -17   1   1      328.69      281.93      7.52 o 
 -15   1   1      100.18       92.77      3.98 o 
 -13   1   1       15.61       17.88      3.18 o 
 -11   1   1      327.41      346.39      6.14 o 
  -9   1   1      230.66      278.08     16.37 o 
  -7   1   1      789.54      850.28      7.66 o 
  -5   1   1    15293.72    16128.27    110.81 o 
  -3   1   1      487.90      441.04      4.74 o 
  -1   1   1    21031.80    21244.78    116.19 o 
   1   1   1     2719.89     2693.98     15.50 o 
   3   1   1     3532.71     3375.39     19.08 o 
   5   1   1     2340.43     2301.90     16.05 o 
   7   1   1      324.33      379.02      4.64 o 
   9   1   1     7491.26     8205.47     52.27 o 
  11   1   1      120.95      134.34      4.71 o 
  13   1   1      543.00      514.74      7.14 o 
  15   1   1     1407.01     1428.71     13.95 o 
  17   1   1      251.58      213.95      5.86 o 
  19   1   1        3.67       13.26      3.32 o 
  21   1   1        0.45        4.00      5.51 o 
  23   1   1        9.12        0.92      4.96 o 
 -24   2   1       97.49       95.09      8.07 o 
 -22   2   1        7.47        6.77      5.56 o 
 -20   2   1      729.54      721.82     14.70 o 
 -18   2   1      129.86      121.84      6.28 o 
 -16   2   1       21.83       19.62      3.53 o 
 -14   2   1       12.91       13.11      2.71 o 
 -12   2   1       86.51       74.74      3.23 o 
 -10   2   1       57.20       69.19      6.29 o 
  -8   2   1     2438.67     2475.22     16.90 o 
  -6   2   1      485.98      513.69      4.99 o 
  -4   2   1      161.85      196.24      3.49 o 
  -2   2   1     3102.22     3250.67     22.58 o 
   0   2   1       58.58       75.91      2.63 o 
   2   2   1      417.66      493.97      6.47 o 
   4   2   1      792.15      838.32      7.96 o 
   6   2   1      248.90      304.33      4.69 o 
   8   2   1     2181.26     2108.16     17.74 o 
  10   2   1      725.60      689.48      7.80 o 
  12   2   1     1041.23     1016.31     10.49 o 
  14   2   1     1872.18     1748.99     15.91 o 
  16   2   1      225.58      199.57      6.18 o 
  18   2   1       98.47      103.33      6.64 o 
  20   2   1      266.75      292.78     10.63 o 
  22   2   1      280.18      287.20     10.61 o 
 -21   3   1      108.83      118.18     10.62 o 
 -19   3   1       58.87       48.36      6.23 o 
 -17   3   1     1077.05     1004.93     16.82 o 
 -15   3   1      674.60      651.10     12.22 o 
 -13   3   1     1555.93     1466.59     16.79 o 
 -11   3   1     1285.89     1189.17     15.76 o 
  -9   3   1     1356.36     1400.15     15.15 o 
  -7   3   1     1154.45     1159.01     11.03 o 
  -5   3   1     5493.09     5682.12     38.63 o 
  -3   3   1       12.91       17.89      2.04 o 
  -1   3   1      689.90      794.84      8.82 o 
   1   3   1     2284.72     2357.74     22.25 o 
   3   3   1     2733.79     3107.39     23.23 o 
   5   3   1        0.28        1.31      1.82 o 
   7   3   1        0.44        3.90      1.92 o 
   9   3   1     1316.48     1340.75     13.79 o 
  11   3   1      357.05      387.04      6.17 o 
  13   3   1      850.04      785.46     11.56 o 
  15   3   1      378.05      334.73      9.09 o 
  17   3   1        5.61        1.86      5.71 o 
  19   3   1      113.87      113.19      7.56 o 
  21   3   1      155.21      184.63      9.52 o 
 -20   4   1       23.09       22.09      6.07 o 
 -18   4   1       83.50       86.21      6.98 o 
 -16   4   1       22.12       20.42      5.11 o 
 -14   4   1       38.01       31.07      4.35 o 
 -12   4   1     1701.41     1702.79     23.50 o 
 -10   4   1     1177.09     1173.60     15.03 o 
  -8   4   1      363.30      332.84      7.76 o 
  -6   4   1      228.28      162.79      4.81 o 
  -4   4   1     4900.06     4972.65     35.94 o 
  -2   4   1     1875.25     1814.08     16.68 o 
   0   4   1      101.19      100.57      4.06 o 
   2   4   1     3495.65     3483.76     27.04 o 
   4   4   1        1.09       -0.47      2.27 o 
   6   4   1      286.87      325.90      6.41 o 
   8   4   1      513.54      454.41      7.36 o 
  10   4   1     1887.16     1754.46     19.24 o 
  12   4   1       36.69       42.59      4.48 o 
  14   4   1      279.03      276.10      9.28 o 
  16   4   1        1.41       -0.55      5.33 o 
  18   4   1      393.66      407.41     12.04 o 
  20   4   1        2.08       -6.02      7.16 o 
 -17   5   1       21.53       21.27      7.21 o 
 -15   5   1      147.24      168.55     12.04 o 
 -13   5   1       10.51        8.01      4.65 o 
 -11   5   1      286.77      285.48      8.46 o 
  -9   5   1        2.05        7.56      4.29 o 
  -7   5   1      943.17      861.02     13.23 o 
  -5   5   1      112.60      128.71      5.12 o 
  -3   5   1     5261.42     5181.89     38.85 o 
  -1   5   1      500.08      502.86      9.07 o 
   1   5   1     3009.09     3027.52     25.84 o 
   3   5   1        0.70        1.23      3.72 o 
   5   5   1     1089.26     1019.78     14.12 o 
   7   5   1        4.86        4.73      3.49 o 
   9   5   1      630.89      622.04     11.42 o 
  11   5   1        5.18       11.56      3.90 o 
  13   5   1       30.66       31.54      5.45 o 
  15   5   1        6.01        8.21      4.91 o 
  17   5   1      175.14      176.91      9.31 o 
 -14   6   1       70.91       65.20      8.69 o 
 -12   6   1       10.59        3.68      6.31 o 
 -10   6   1       54.89       63.87      6.69 o 
  -8   6   1      506.37      509.08     11.17 o 
  -6   6   1      322.33      310.69      8.96 o 
  -4   6   1       64.97       69.33      6.65 o 
  -2   6   1      501.40      490.57      9.51 o 
   0   6   1     1099.84     1072.68     14.32 o 
   2   6   1      263.86      262.95      7.65 o 
   4   6   1        8.93        5.48      4.10 o 
   6   6   1       15.53        9.61      4.13 o 
   8   6   1        0.00        5.21      4.19 o 
  10   6   1        6.97        6.64      4.65 o 
  12   6   1      117.31      142.82      8.29 o 
  14   6   1       99.84      103.32      9.79 o 
  -9   7   1       34.35       42.68      9.92 o 
  -7   7   1        1.27        8.30      5.63 o 
  -5   7   1        0.47       -3.66      5.01 o 
  -3   7   1       21.48       22.95      5.82 o 
  -1   7   1       10.88       19.46      4.94 o 
   1   7   1       44.28       49.35      6.77 o 
   3   7   1       62.50       74.08      6.21 o 
   5   7   1       54.47       56.12      9.70 o 
   7   7   1       17.68       10.36      6.79 o 
   9   7   1        9.56        5.05     10.32 o 
 -24   0   2      185.41      216.14     20.66 o 
 -22   0   2       62.66       72.14      8.12 o 
 -20   0   2      696.73      681.68     14.94 o 
 -18   0   2      422.03      349.64     10.16 o 
 -16   0   2      135.12      121.97      6.46 o 
 -14   0   2      583.40      428.77      9.84 o 
 -12   0   2        4.43       14.29      3.05 o 
  -8   0   2    10912.05    11956.38    104.56 o 
  -6   0   2    32748.91    33527.94    292.42 o 
  -4   0   2      987.09      967.69     10.55 o 
  -2   0   2    35284.58    33944.50   1281.35 o 
   2   0   2     3556.46     3697.79     43.13 o 
   4   0   2    15061.99    15536.52    203.53 o 
   6   0   2     7295.82     8279.39     72.83 o 
   8   0   2      906.51      854.22     11.18 o 
  10   0   2     6658.43     7355.09     67.08 o 
  12   0   2     1092.79     1209.12     16.24 o 
  14   0   2     5993.89     5936.17     57.67 o 
  16   0   2      477.46      505.42     11.42 o 
  18   0   2      159.16      106.01      6.68 o 
  20   0   2      749.19      802.44     15.92 o 
  22   0   2       22.20       21.47      9.39 o 
  24   0   2        7.19        7.89     11.55 o 
 -23   1   2       76.23       88.95      7.07 o 
 -21   1   2       64.08       77.47      5.31 o 
 -19   1   2        7.39       15.17      3.74 o 
 -17   1   2      116.54       86.11      4.22 o 
 -15   1   2        0.80        0.85      2.43 o 
 -13   1   2      215.16      210.63      5.93 o 
 -11   1   2     3567.82     3673.43     26.18 o 
  -9   1   2    12878.49    12992.77     80.61 o 
  -7   1   2     3130.48     3121.83     22.72 o 
  -5   1   2      686.02      744.77     11.63 o 
  -3   1   2    10238.41    10727.83     72.56 o 
  -1   1   2    16348.52    16315.14     88.85 o 
   1   1   2     3392.69     3340.01     18.89 o 
   3   1   2     8085.99     8178.33     47.16 o 
   5   1   2       21.82       15.00      1.47 o 
   7   1   2      370.98      425.36      4.93 o 
   9   1   2     1336.59     1521.70     12.47 o 
  11   1   2     3878.69     4023.17     28.23 o 
  13   1   2       11.84       18.26      2.39 o 
  15   1   2     2048.87     2240.98     19.08 o 
  17   1   2      296.15      266.49      6.28 o 
  19   1   2      371.04      414.02      7.90 o 
  21   1   2        0.15        1.02      4.60 o 
  23   1   2        4.38       -2.12      4.92 o 
 -24   2   2       75.66      103.21      8.32 o 
 -22   2   2       42.62       54.99      6.77 o 
 -20   2   2      210.70      189.76      8.83 o 
 -18   2   2       87.99      104.42      5.38 o 
 -16   2   2       56.45       57.89      4.40 o 
 -14   2   2       40.32       49.46      5.55 o 
 -12   2   2      914.31      985.07     10.17 o 
 -10   2   2     6509.52     6585.46     48.44 o 
  -8   2   2      485.35      426.53      7.33 o 
  -6   2   2        2.89        5.62      1.77 o 
  -4   2   2       37.52       16.87      1.27 o 
  -2   2   2      567.29      538.59      6.01 o 
   0   2   2     1389.15     1304.62     10.85 o 
   2   2   2        0.07        2.45      1.36 o 
   4   2   2      477.86      478.28      5.64 o 
   6   2   2        4.55       12.57      2.02 o 
   8   2   2       19.14       42.95      2.19 o 
  10   2   2     1105.64     1273.52     11.69 o 
  12   2   2       20.69        8.79      2.12 o 
  14   2   2        4.80       10.13      2.52 o 
  16   2   2      812.84      803.93     14.26 o 
  18   2   2       46.25       55.31      5.71 o 
  20   2   2        2.33        2.80      4.76 o 
  22   2   2        0.79        0.19      5.22 o 
 -21   3   2        0.20       -1.45      5.49 o 
 -19   3   2       22.85       24.91      5.44 o 
 -17   3   2      129.28      143.72     12.15 o 
 -15   3   2       39.64       47.49      4.40 o 
 -13   3   2      497.35      497.04     11.98 o 
 -11   3   2      529.61      508.68      8.94 o 
  -9   3   2        2.01        4.41      2.52 o 
  -7   3   2        8.81       15.60      1.82 o 
  -5   3   2      214.21      296.25      5.06 o 
  -3   3   2      575.15      559.89      7.02 o 
  -1   3   2        0.54        4.43      1.81 o 
   1   3   2      429.73      449.56      8.37 o 
   3   3   2      210.67      261.52      4.99 o 
   5   3   2      680.75      647.35      7.85 o 
   7   3   2       37.25       18.42      2.66 o 
   9   3   2      189.41      197.87      4.49 o 
  11   3   2       41.62       50.03      3.60 o 
  13   3   2      256.66      275.87      8.06 o 
  15   3   2       26.29       28.98      4.73 o 
  17   3   2       12.85       14.19      5.01 o 
  19   3   2       36.04       40.88      5.89 o 
  21   3   2        0.00       -1.14      5.54 o 
 -20   4   2       58.18       68.04      7.30 o 
 -18   4   2       92.41       88.66      7.25 o 
 -16   4   2        1.45       -3.94      4.24 o 
 -14   4   2       97.68       73.71      5.28 o 
 -12   4   2        0.78        6.47      3.51 o 
 -10   4   2        0.01        9.91      3.47 o 
  -8   4   2      160.07      165.87      5.87 o 
  -6   4   2       36.22       50.24      3.16 o 
  -4   4   2     1218.91     1135.77     13.34 o 
  -2   4   2      550.35      524.24      8.94 o 
   0   4   2      246.82      204.32      5.33 o 
   2   4   2     1523.54     1492.96     15.84 o 
   4   4   2      161.34      174.57      5.05 o 
   6   4   2     1578.83     1526.26     14.84 o 
   8   4   2      184.94      168.47      5.10 o 
  10   4   2      463.15      405.69      8.62 o 
  12   4   2     1652.48     1511.07     17.88 o 
  14   4   2      134.95      152.11      7.61 o 
  16   4   2       11.84       12.92      4.90 o 
  18   4   2       38.52       42.22     11.04 o 
  20   4   2       20.18       29.59      6.37 o 
 -17   5   2        1.12       -2.29      5.99 o 
 -15   5   2        0.21        5.19      4.99 o 
 -13   5   2       95.99       85.90      5.67 o 
 -11   5   2      104.98      109.71      5.95 o 
  -9   5   2      439.71      406.37     10.33 o 
  -7   5   2       21.04       11.04      3.81 o 
  -5   5   2     1014.63      981.81     12.23 o 
  -3   5   2      235.60      296.55     12.16 o 
  -1   5   2     1012.31      948.74     12.29 o 
   1   5   2      571.47      567.86      9.54 o 
   3   5   2       58.82       63.74      4.40 o 
   5   5   2       15.43       11.19      5.06 o 
   7   5   2      227.41      220.71      7.30 o 
   9   5   2     1219.49     1099.23     18.94 o 
  11   5   2        3.82        9.61      5.14 o 
  13   5   2        0.01        0.81      4.21 o 
  15   5   2       46.43       38.57      6.04 o 
  17   5   2        5.04        7.52      5.66 o 
 -14   6   2        1.44       -2.08      6.06 o 
 -12   6   2       62.56       60.00      8.31 o 
 -10   6   2      118.04       95.21      7.57 o 
  -8   6   2      155.73      180.09      9.04 o 
  -6   6   2        3.03        4.09      3.98 o 
  -4   6   2      502.28      448.03     10.31 o 
  -2   6   2      305.47      319.78      8.05 o 
   0   6   2        7.92       15.27      3.98 o 
   2   6   2       15.41       20.58      4.32 o 
   4   6   2       34.91       27.06      5.02 o 
   6   6   2       42.96       58.09      5.30 o 
   8   6   2       44.67       49.08      5.25 o 
  10   6   2       66.80       53.66      6.25 o 
  12   6   2      243.70      272.81     11.82 o 
  14   6   2        8.98       11.97      6.65 o 
  -9   7   2        0.01        2.78      6.66 o 
  -7   7   2       11.65       -0.54      5.45 o 
  -5   7   2       24.91       31.02      6.33 o 
  -3   7   2      116.43      133.51      8.55 o 
  -1   7   2       20.00       22.61      5.52 o 
   1   7   2       42.37       59.81      6.71 o 
   3   7   2       24.96       44.68      5.41 o 
   5   7   2        2.43        0.63      4.77 o 
   7   7   2        9.02       13.65      6.72 o 
   9   7   2       18.70       12.11     12.02 o 
 -23   1   3      179.59      222.36      9.57 o 
 -21   1   3       36.29       29.15      4.46 o 
 -19   1   3       30.02       45.59      4.36 o 
 -17   1   3      776.95      699.39      9.72 o 
 -15   1   3      680.19      618.92      8.51 o 
 -13   1   3      427.78      439.53      6.71 o 
 -11   1   3       33.32       38.28      3.23 o 
  -9   1   3     1176.31     1305.86     11.23 o 
  -7   1   3      142.65      109.12      2.72 o 
  -5   1   3    39145.58    38858.96    278.20 o 
  -3   1   3     6666.16     7231.95     45.21 o 
  -1   1   3      589.50      584.92      4.95 o 
   1   1   3     1080.07     1141.75      7.72 o 
   3   1   3     3640.24     3661.29     22.26 o 
   5   1   3      383.14      290.28      3.16 o 
   7   1   3     4376.04     4483.74     29.68 o 
   9   1   3     3062.75     3381.44     23.70 o 
  11   1   3       77.48       87.28      4.50 o 
  13   1   3      123.15      102.01      3.68 o 
  15   1   3        0.82        7.16      2.66 o 
  17   1   3        0.19       -1.01      2.64 o 
  19   1   3      316.19      300.31      8.25 o 
  21   1   3       69.88       85.29      6.62 o 
  23   1   3        2.13       -1.84      5.79 o 
 -24   2   3        1.04        3.27      5.81 o 
 -22   2   3      360.15      346.57     11.50 o 
 -20   2   3       80.96      110.38      6.08 o 
 -18   2   3      177.90      176.95      6.73 o 
 -16   2   3      558.24      541.55      9.82 o 
 -14   2   3     5987.16     5672.37     44.27 o 
 -12   2   3      926.24      853.25      7.91 o 
 -10   2   3      620.99      605.25      8.74 o 
  -8   2   3     1679.56     1519.20     14.59 o 
  -6   2   3     4261.86     4780.16     47.70 o 
  -4   2   3      654.54      744.50      6.40 o 
  -2   2   3     1414.96     1380.09     12.46 o 
   0   2   3     4126.57     4103.34     27.67 o 
   2   2   3     2539.59     2724.47     20.57 o 
   4   2   3     1664.51     1574.94     12.68 o 
   6   2   3     6502.70     6592.41     42.99 o 
   8   2   3      202.65      197.24      4.02 o 
  10   2   3       72.98       68.00      2.85 o 
  12   2   3      673.82      674.42      8.27 o 
  14   2   3      663.52      610.08      8.67 o 
  16   2   3      101.24      116.57      4.59 o 
  18   2   3      483.76      459.96     11.31 o 
  20   2   3       11.02       -0.24      7.86 o 
  22   2   3        5.85        3.85      5.30 o 
 -21   3   3        2.82       -4.99      4.99 o 
 -19   3   3       65.94       78.76      6.97 o 
 -17   3   3      183.71      224.53      7.66 o 
 -15   3   3      772.82      719.92     12.00 o 
 -13   3   3     3913.11     3575.61     31.78 o 
 -11   3   3      822.93      872.73     11.82 o 
  -9   3   3        0.85        1.38      2.47 o 
  -7   3   3      113.68       99.62      4.55 o 
  -5   3   3     1607.43     1726.82     14.63 o 
  -3   3   3     1392.43     1308.72     12.08 o 
  -1   3   3       98.23      107.21      3.52 o 
   1   3   3     1603.59     1630.18     14.21 o 
   3   3   3      434.35      406.26      6.10 o 
   5   3   3     2268.53     2904.58     23.98 o 
   7   3   3      507.78      507.37      6.98 o 
   9   3   3      399.51      453.39      6.60 o 
  11   3   3      417.34      383.81      6.35 o 
  13   3   3     3365.66     3307.81     31.47 o 
  15   3   3      124.54      115.65      6.53 o 
  17   3   3      703.76      683.36     14.01 o 
  19   3   3        0.07       -3.65      4.69 o 
  21   3   3      351.97      380.15     12.24 o 
 -20   4   3       11.14        7.96      6.80 o 
 -18   4   3        5.10        6.18      6.08 o 
 -16   4   3       69.72       94.07      5.99 o 
 -14   4   3      250.37      206.59      9.30 o 
 -12   4   3      317.33      322.94      8.84 o 
 -10   4   3      595.60      572.61     19.35 o 
  -8   4   3      138.79      117.00      5.18 o 
  -6   4   3      120.52      113.16      4.00 o 
  -4   4   3      890.59      953.24     12.20 o 
  -2   4   3       45.77       56.65      3.66 o 
   0   4   3       25.77       40.85      3.06 o 
   2   4   3        3.66       11.27      2.64 o 
   4   4   3     1088.42     1066.57     11.82 o 
   6   4   3      157.85      162.68      5.03 o 
   8   4   3       42.51       44.26      3.37 o 
  10   4   3        0.00        1.68      3.11 o 
  12   4   3      763.45      767.68     12.12 o 
  14   4   3      846.75      790.33     14.81 o 
  16   4   3       35.66       38.31      5.72 o 
  18   4   3        3.32        3.14      5.25 o 
  20   4   3        0.01       -2.74      5.45 o 
 -17   5   3       21.36       18.16      6.82 o 
 -15   5   3       13.93        2.05      5.78 o 
 -13   5   3       11.53        6.57      3.99 o 
 -11   5   3       17.39       23.74      4.26 o 
  -9   5   3      599.64      539.62     10.52 o 
  -7   5   3      500.38      475.80      9.91 o 
  -5   5   3      138.75      158.52      5.53 o 
  -3   5   3       53.54       49.69      5.35 o 
  -1   5   3       15.19       24.36      3.50 o 
   1   5   3       16.66       25.82      5.60 o 
   3   5   3      555.78      557.72      9.37 o 
   5   5   3      401.74      370.74      7.83 o 
   7   5   3        7.51       10.51      3.73 o 
   9   5   3       46.21       56.37      4.83 o 
  11   5   3     1044.31     1021.13     17.33 o 
  13   5   3      146.63      145.17      8.08 o 
  15   5   3       16.20       11.55      5.29 o 
  17   5   3        8.70        5.93      5.51 o 
 -14   6   3       28.27       21.23      6.97 o 
 -12   6   3      160.04      186.63     15.49 o 
 -10   6   3      107.56      122.22      8.28 o 
  -8   6   3      158.03      129.08      8.09 o 
  -6   6   3        1.57        1.76      4.60 o 
  -4   6   3       23.99       34.58      5.05 o 
  -2   6   3       23.74       29.54      4.14 o 
   0   6   3        0.01       -0.35      4.09 o 
   2   6   3      160.70      162.45      6.33 o 
   4   6   3      183.65      190.12      7.55 o 
   6   6   3       99.95      106.44      6.20 o 
   8   6   3      241.77      231.47      8.97 o 
  10   6   3       28.16       30.28      5.51 o 
  12   6   3      153.07      165.43      8.90 o 
  14   6   3        1.14        0.10      5.30 o 
  -9   7   3       16.93       11.03      6.11 o 
  -7   7   3        7.61        3.86      5.34 o 
  -5   7   3      176.57      208.51     10.18 o 
  -3   7   3       49.03       40.51      6.43 o 
  -1   7   3        8.11        5.43      5.17 o 
   1   7   3        0.11        6.78      5.92 o 
   3   7   3       16.09       14.78      4.92 o 
   5   7   3      278.21      274.48      9.42 o 
   7   7   3      109.10       96.36     10.52 o 
 -24   0   4       26.47       46.77     10.37 o 
 -22   0   4      152.87      183.49     11.23 o 
 -20   0   4       80.85       94.44      7.05 o 
 -18   0   4       30.66       48.86      5.35 o 
 -16   0   4      254.54      233.45      8.39 o 
 -14   0   4      178.75      188.55      7.02 o 
 -10   0   4    12952.30    12946.50    114.06 o 
  -8   0   4     1759.58     1965.33     21.89 o 
  -6   0   4    19611.09    20597.93    177.77 o 
  -4   0   4    58536.46    60588.02    984.92 o 
  -2   0   4      694.37      738.06      7.45 o 
   0   0   4    13018.73    13113.64    277.55 o 
   2   0   4     4041.03     3728.02     29.29 o 
   4   0   4    36685.90    39104.13    295.64 o 
   6   0   4    12641.27    12731.49    110.35 o 
   8   0   4    29601.12    31889.44    343.77 o 
  10   0   4     4077.85     4435.10     56.49 o 
  12   0   4      628.01      511.05     13.37 o 
  14   0   4      508.84      488.69     10.32 o 
  16   0   4     1345.62     1125.65     17.41 o 
  18   0   4     3500.57     3153.38     41.77 o 
  20   0   4       34.16       40.56      5.62 o 
  22   0   4        8.34        7.74      7.22 o 
  24   0   4      650.25      734.04     34.83 o 
 -23   1   4       81.29       99.55      7.37 o 
 -21   1   4        9.42       19.55      4.29 o 
 -19   1   4        3.85       23.60      3.91 o 
 -17   1   4      112.83      128.31      4.99 o 
 -15   1   4        7.68       21.14      2.93 o 
 -13   1   4     1181.34     1080.65     11.11 o 
 -11   1   4        5.95        7.75      2.56 o 
  -9   1   4     1676.45     1636.39     13.28 o 
  -7   1   4      170.00      152.31      3.00 o 
  -5   1   4     4175.43     4445.15     27.49 o 
  -3   1   4    22121.90    23089.58    127.26 o 
  -1   1   4      887.52     1055.65      7.51 o 
   1   1   4     4413.93     4638.71     27.31 o 
   3   1   4     3366.90     3145.33     19.65 o 
   5   1   4      636.13      642.05      5.30 o 
   9   1   4     2933.95     3377.82     23.69 o 
  11   1   4      134.78      180.97      3.98 o 
  13   1   4      104.39      137.38      4.02 o 
  15   1   4      977.31      815.01      9.81 o 
  17   1   4     1103.37      972.80     11.50 o 
  19   1   4        3.57        1.00      3.61 o 
  21   1   4       42.90       43.99      5.93 o 
  23   1   4        9.03        8.66      6.36 o 
 -24   2   4       42.68       62.27      7.40 o 
 -22   2   4       23.54       35.34      7.25 o 
 -20   2   4       76.65      112.84      6.22 o 
 -18   2   4      140.31      139.38      6.17 o 
 -16   2   4       13.58       38.72      4.19 o 
 -14   2   4      459.69      412.58      8.39 o 
 -12   2   4        7.32       16.82      3.66 o 
 -10   2   4     2828.53     2892.41     24.44 o 
  -8   2   4     4200.58     4231.96     32.53 o 
  -6   2   4     1463.64     1562.07     14.32 o 
  -4   2   4     3968.62     4061.45     25.36 o 
  -2   2   4     3189.42     3701.73     29.18 o 
   0   2   4      258.58      303.82      4.40 o 
   2   2   4      844.43      826.43      7.97 o 
   4   2   4     4648.03     5219.29     34.58 o 
   6   2   4       97.23       79.05      2.85 o 
   8   2   4      374.71      395.93      5.51 o 
  10   2   4      533.42      424.27      5.99 o 
  12   2   4        4.14        6.57      2.34 o 
  14   2   4        7.89       10.20      2.56 o 
  16   2   4      196.18      218.60      6.64 o 
  18   2   4        8.67        8.45      4.61 o 
  20   2   4       29.36       32.67      8.39 o 
  22   2   4       44.07       46.73     10.15 o 
 -21   3   4       45.66       47.74      6.67 o 
 -19   3   4      106.12      100.81      9.00 o 
 -17   3   4      622.00      598.60     12.69 o 
 -15   3   4        1.46        3.60      3.87 o 
 -13   3   4     2575.71     2422.37     23.66 o 
 -11   3   4      795.07      729.84     10.81 o 
  -9   3   4      103.19      103.39      4.46 o 
  -7   3   4     1266.47     1252.87     13.61 o 
  -5   3   4      105.48      105.16      4.85 o 
  -3   3   4      516.90      543.36      7.00 o 
  -1   3   4      122.18       97.50      3.33 o 
   1   3   4      345.48      344.85      5.70 o 
   3   3   4      486.51      376.57      5.93 o 
   5   3   4      384.63      337.26      5.76 o 
   7   3   4      136.39      138.92      4.14 o 
   9   3   4       27.12       63.29      4.13 o 
  11   3   4      329.32      314.24      9.81 o 
  13   3   4      230.50      239.43      9.49 o 
  15   3   4      142.82      128.77      6.79 o 
  17   3   4        9.34        8.07      4.68 o 
  19   3   4       18.56        3.55      5.03 o 
  21   3   4       12.78        6.02      5.72 o 
 -20   4   4      109.28      101.63      9.79 o 
 -18   4   4      136.85      112.87      7.70 o 
 -16   4   4      133.13      133.87      6.58 o 
 -14   4   4       29.69       34.07      4.47 o 
 -12   4   4      141.79      131.17      5.94 o 
 -10   4   4       43.54       31.55      3.85 o 
  -8   4   4      454.34      484.81      8.97 o 
  -6   4   4       86.09      119.11      4.01 o 
  -4   4   4      747.27      737.00      9.34 o 
  -2   4   4       56.25       47.51      3.14 o 
   0   4   4     1008.67     1023.76     11.53 o 
   2   4   4      112.86      100.00      4.03 o 
   4   4   4       81.41      104.76      4.19 o 
   6   4   4        0.50        4.86      2.52 o 
   8   4   4       53.08       50.93      3.86 o 
  10   4   4       29.14       23.79      3.68 o 
  12   4   4       55.89       75.90      5.92 o 
  14   4   4        5.64       18.76      4.89 o 
  16   4   4      102.58       96.67      7.12 o 
  18   4   4       14.78        5.40      5.34 o 
  20   4   4       52.12       48.53      9.27 o 
 -17   5   4        7.51        5.09      6.49 o 
 -15   5   4       49.87       43.25      7.35 o 
 -13   5   4       38.13       43.31      5.75 o 
 -11   5   4      435.63      410.68      9.54 o 
  -9   5   4       27.30       33.55      5.08 o 
  -7   5   4        3.83        1.72      3.33 o 
  -5   5   4       13.11       17.40      3.71 o 
  -3   5   4      136.77      139.48      5.30 o 
  -1   5   4       15.28       17.18      3.27 o 
   1   5   4      168.08      161.89      5.74 o 
   3   5   4     1208.06     1167.40     13.78 o 
   5   5   4       24.89       29.18      3.65 o 
   7   5   4        5.11       -2.58      3.38 o 
   9   5   4       13.78       11.46      3.72 o 
  11   5   4        0.64       12.97      4.87 o 
  13   5   4        0.68       -0.53      4.35 o 
  15   5   4        0.80       -5.05      5.05 o 
  17   5   4       15.08       11.77      5.88 o 
 -14   6   4        1.04        5.98      6.46 o 
 -12   6   4        5.81       15.90      5.54 o 
 -10   6   4       30.00       34.00      5.96 o 
  -8   6   4       10.50       14.20      5.28 o 
  -6   6   4      289.75      278.72     10.30 o 
  -4   6   4       59.22       68.69      5.41 o 
  -2   6   4      161.80      189.39      6.58 o 
   0   6   4      136.47      136.74      5.90 o 
   2   6   4      267.57      269.73      7.53 o 
   4   6   4        5.29        7.32      5.36 o 
   6   6   4       16.99       12.55      4.38 o 
   8   6   4      104.63      118.65      7.45 o 
  10   6   4      100.32      111.66      7.58 o 
  12   6   4       33.35       28.66      5.96 o 
  14   6   4       39.51       39.89      6.61 o 
  -9   7   4       73.45       90.10     11.60 o 
  -7   7   4       62.16       66.87      7.51 o 
  -5   7   4       64.21       74.34      7.33 o 
  -3   7   4      170.04      171.88      9.93 o 
  -1   7   4       81.98       80.49      7.28 o 
   1   7   4        0.03        2.65      5.96 o 
   3   7   4      127.53      158.78      8.85 o 
   5   7   4        7.98        8.40      5.25 o 
   7   7   4        0.45       -4.85      4.85 o 
 -23   1   5        8.18       17.86      4.49 o 
 -21   1   5      550.50      589.52     11.24 o 
 -19   1   5       34.52       33.90      4.88 o 
 -17   1   5        0.55        7.36      3.08 o 
 -15   1   5      796.00      707.70      9.25 o 
 -13   1   5      515.51      552.43      7.98 o 
 -11   1   5     2307.46     2494.26     19.21 o 
  -9   1   5     2772.14     2852.27     22.95 o 
  -7   1   5       10.15        8.47      1.36 o 
  -5   1   5     2107.45     2374.52     15.40 o 
  -3   1   5     1297.94     1279.76      8.19 o 
  -1   1   5    52821.11    53287.13    360.49 o 
   1   1   5     9979.22    10332.16     68.67 o 
   3   1   5     8472.69     9302.79     59.01 o 
   5   1   5        1.26       -1.27      1.29 o 
   7   1   5     1481.17     1590.84     11.18 o 
   9   1   5      256.08      299.08      4.42 o 
  11   1   5      194.79      177.57      3.96 o 
  13   1   5      111.92      127.45      3.95 o 
  15   1   5     1222.44     1041.11     11.26 o 
  17   1   5       80.02      101.11      4.38 o 
  19   1   5       22.14       24.19      4.28 o 
  21   1   5       48.24       41.33      5.83 o 
  23   1   5      151.61      191.71     11.47 o 
 -24   2   5        6.50       20.25      6.19 o 
 -22   2   5       60.34       61.95      8.09 o 
 -20   2   5      630.63      651.61     12.12 o 
 -18   2   5      174.15      204.33      7.21 o 
 -16   2   5      154.22      195.22      8.90 o 
 -14   2   5      192.00      182.75      6.65 o 
 -12   2   5     2706.86     2610.52     28.71 o 
 -10   2   5     5357.59     5230.11     39.79 o 
  -8   2   5     1638.90     1693.83     15.85 o 
  -6   2   5     2392.74     2651.78     21.64 o 
  -4   2   5     5317.15     6364.13     38.18 o 
  -2   2   5    15797.89    16880.10    103.67 o 
   0   2   5     2480.61     2914.70     23.34 o 
   2   2   5      513.06      481.65      5.70 o 
   4   2   5      636.01      718.66      7.40 o 
   6   2   5     1161.36     1365.95     11.69 o 
   8   2   5     1563.83     1749.74     14.34 o 
  10   2   5        5.79        0.74      1.66 o 
  12   2   5     1756.72     1716.38     15.14 o 
  14   2   5      577.02      503.29      9.28 o 
  16   2   5      279.26      289.81      7.47 o 
  18   2   5        3.52        1.08      4.16 o 
  20   2   5      398.84      406.84     11.51 o 
  22   2   5       32.48       48.19     11.17 o 
 -21   3   5      230.23      208.54     10.06 o 
 -19   3   5        0.06       -3.83      3.83 o 
 -17   3   5      124.92      156.53      6.91 o 
 -15   3   5      104.11      100.02      5.50 o 
 -13   3   5     1394.06     1303.25     15.80 o 
 -11   3   5     2103.39     2198.32     21.31 o 
  -9   3   5        0.01        5.12      2.52 o 
  -7   3   5      736.86      686.91     13.13 o 
  -5   3   5     1754.64     1871.00     17.80 o 
  -3   3   5      223.08      225.95      6.94 o 
   1   3   5     2995.81     3125.67     23.41 o 
   3   3   5      191.43      201.95      4.52 o 
   5   3   5      533.01      601.66      7.67 o 
   7   3   5      584.28      609.34      7.87 o 
   9   3   5      206.99      253.24      5.58 o 
  11   3   5      297.67      308.54      5.82 o 
  13   3   5     1935.72     1887.19     19.50 o 
  15   3   5       80.51       71.55      5.69 o 
  17   3   5        0.13       -3.35      4.26 o 
  19   3   5       34.41       43.67      6.02 o 
  21   3   5      100.04      105.48      8.05 o 
 -20   4   5        0.28       -1.21      6.47 o 
 -18   4   5      100.39       82.60      8.55 o 
 -16   4   5        1.90       10.42      4.28 o 
 -14   4   5      131.86      138.09      6.42 o 
 -12   4   5       99.48       93.37      5.37 o 
 -10   4   5      566.35      550.59      9.82 o 
  -8   4   5     1895.98     1845.80     19.27 o 
  -6   4   5      546.22      595.68      8.41 o 
  -4   4   5       38.53       69.78      6.89 o 
  -2   4   5        7.99        5.63      2.31 o 
   0   4   5       11.51        8.48      2.41 o 
   2   4   5      381.10      379.78      6.77 o 
   4   4   5       91.26      105.57      4.19 o 
   6   4   5     1186.85     1187.76     12.82 o 
   8   4   5        0.75        1.86      2.55 o 
  10   4   5       68.44       65.75      6.24 o 
  12   4   5      641.59      594.06     12.53 o 
  14   4   5     1423.21     1352.98     20.13 o 
  16   4   5       28.36       27.77      5.44 o 
  18   4   5       12.10        4.08      5.12 o 
  20   4   5       33.62       43.56      6.79 o 
 -17   5   5       32.74       27.16      7.14 o 
 -15   5   5      199.11      200.81      9.48 o 
 -13   5   5       40.50       52.03      6.30 o 
 -11   5   5        1.42        3.02      4.54 o 
  -9   5   5        0.44        3.66      3.58 o 
  -7   5   5      551.21      554.98     13.04 o 
  -5   5   5      155.69      185.35      6.68 o 
  -3   5   5      322.19      318.20      7.74 o 
  -1   5   5        7.86        8.39      3.08 o 
   1   5   5       15.57       20.04      3.34 o 
   3   5   5      675.90      660.96     10.20 o 
   5   5   5      637.81      626.98      9.89 o 
   7   5   5       62.40       58.46      4.16 o 
   9   5   5        0.16        0.40      3.45 o 
  11   5   5        3.76       -4.01      4.01 o 
  13   5   5       75.44       80.22      7.26 o 
  15   5   5      279.45      262.45     10.05 o 
  17   5   5        0.02       -4.81      4.81 o 
 -14   6   5      195.68      182.75     25.41 o 
 -12   6   5       99.76      118.91      8.37 o 
 -10   6   5       62.52       63.83      6.83 o 
  -8   6   5        3.12        2.54      4.54 o 
  -6   6   5      111.42      119.90      7.64 o 
  -4   6   5      124.14      148.90      8.12 o 
  -2   6   5        0.15       -3.62      3.62 o 
   0   6   5      174.19      184.32      6.61 o 
   2   6   5      227.75      236.13      7.31 o 
   4   6   5      197.75      183.06      6.73 o 
   6   6   5       14.87       19.15      4.42 o 
   8   6   5       24.13       16.93      7.02 o 
  10   6   5       32.58       42.20      8.01 o 
  12   6   5       72.29       80.61      7.13 o 
  14   6   5       71.84       96.30      7.82 o 
  -7   7   5       19.43       27.18      6.27 o 
  -5   7   5        1.53        6.85      5.45 o 
  -3   7   5        9.58       30.09      7.81 o 
  -1   7   5        5.44       -0.56      5.10 o 
   1   7   5        7.22       -5.01      5.54 o 
   3   7   5        8.02       13.70      5.33 o 
   5   7   5       51.18       63.92      8.17 o 
   7   7   5       13.71       18.97      8.48 o 
 -24   0   6        1.32       13.46      9.34 o 
 -22   0   6      904.41      991.18     23.37 o 
 -20   0   6      521.07      545.28     13.33 o 
 -18   0   6      220.28      230.22      8.84 o 
 -16   0   6     1186.34     1187.98     22.63 o 
 -14   0   6      271.16      281.85      8.28 o 
 -12   0   6     1301.27     1495.83     19.02 o 
 -10   0   6      278.69      233.21      6.44 o 
  -8   0   6       21.17        3.27      2.18 o 
  -6   0   6     3566.03     3739.05     35.32 o 
  -4   0   6      517.89      587.63     10.06 o 
  -2   0   6    33307.62    33005.83    359.34 o 
   0   0   6    34533.88    35409.83    330.34 o 
   2   0   6     5595.76     6022.16     65.33 o 
   4   0   6     5311.15     5270.58     40.93 o 
   6   0   6     4567.79     4555.08     42.06 o 
   8   0   6       24.96       37.72      3.93 o 
  10   0   6     2518.08     2656.71     27.75 o 
  12   0   6     5970.63     6534.60     61.56 o 
  14   0   6      560.45      620.91     12.11 o 
  16   0   6      791.03      623.92     16.20 o 
  18   0   6       21.54        8.10      5.72 o 
  20   0   6       80.67       89.42     16.24 o 
  22   0   6        0.00        2.02      7.14 o 
  24   0   6      364.18      339.60     24.69 o 
 -23   1   6       29.24       55.54      6.23 o 
 -21   1   6      123.69      136.40      6.37 o 
 -19   1   6       60.67       57.10      4.80 o 
 -17   1   6     1500.13     1490.46     15.24 o 
 -15   1   6      450.41      436.84      7.47 o 
 -13   1   6     1957.92     2100.70     17.65 o 
 -11   1   6        5.57       14.51      3.03 o 
  -9   1   6       60.50       42.52      2.24 o 
  -7   1   6     4487.80     4590.03     28.09 o 
  -5   1   6     1028.15     1191.45     10.34 o 
  -3   1   6       21.35        6.00      1.18 o 
  -1   1   6    23629.04    24485.75    164.74 o 
   1   1   6    10741.77    11347.15     83.16 o 
   3   1   6     4959.66     5008.45     33.32 o 
   5   1   6      438.77      374.46      5.28 o 
   7   1   6     4722.68     4791.12     38.10 o 
   9   1   6      766.50      895.72      8.50 o 
  11   1   6     3111.86     3176.48     23.23 o 
  13   1   6      987.35     1037.14     10.61 o 
  15   1   6      904.30      844.94      9.99 o 
  17   1   6       55.65       56.18      4.51 o 
  19   1   6        7.44       -3.44      3.64 o 
  21   1   6       68.65       67.25      7.89 o 
  23   1   6       29.30       26.73      7.53 o 
 -22   2   6       53.22       55.36      6.71 o 
 -20   2   6       11.78       13.61      4.26 o 
 -18   2   6        3.49       19.92      5.77 o 
 -16   2   6     1520.03     1551.17     17.80 o 
 -14   2   6     2649.27     2541.49     23.86 o 
 -12   2   6     1973.44     1946.86     19.03 o 
  -8   2   6      197.62      195.76      8.22 o 
  -6   2   6     4279.70     4498.38     33.79 o 
  -4   2   6     2693.15     2874.10     25.04 o 
  -2   2   6     8802.35     9594.20     55.81 o 
   0   2   6       10.13        6.83      1.83 o 
   2   2   6      258.01      299.31      4.44 o 
   4   2   6      986.07     1129.82     10.01 o 
   6   2   6     3578.59     3650.16     25.64 o 
   8   2   6     3014.62     3145.94     23.01 o 
  10   2   6      184.78      179.41      4.32 o 
  12   2   6      612.67      588.63      7.63 o 
  14   2   6      322.80      330.02      7.53 o 
  16   2   6       25.12       12.01      3.45 o 
  18   2   6       19.17       12.87      4.67 o 
  20   2   6       12.04       11.26      5.23 o 
  22   2   6        6.67        0.91      6.65 o 
 -21   3   6        1.83        1.57      5.39 o 
 -19   3   6        0.11        6.29      4.38 o 
 -17   3   6        8.69       28.01      4.55 o 
 -15   3   6       54.31       70.58      4.90 o 
 -13   3   6     1560.18     1481.57     17.17 o 
 -11   3   6      732.10      747.32     11.04 o 
  -9   3   6       14.98       10.55      2.77 o 
  -7   3   6      735.91      685.73      9.31 o 
  -5   3   6     1757.72     1814.03     15.13 o 
  -3   3   6     5312.63     6211.75     41.79 o 
  -1   3   6      120.75      133.66      3.82 o 
   1   3   6     3816.85     4118.57     29.39 o 
   3   3   6      150.23      107.90      3.67 o 
   5   3   6      555.93      573.28      8.99 o 
   7   3   6      141.42      179.29      4.45 o 
   9   3   6      393.66      451.27      6.80 o 
  11   3   6        0.46        6.46      2.37 o 
  13   3   6      418.26      382.93      7.94 o 
  15   3   6      118.40      120.71      7.09 o 
  17   3   6        0.00       -3.58      4.45 o 
  19   3   6        6.51        1.67      5.06 o 
  21   3   6       15.94       12.74      6.72 o 
 -20   4   6        4.46       -2.95      6.53 o 
 -18   4   6       41.19       45.69      7.78 o 
 -16   4   6       10.54       29.12      5.59 o 
 -14   4   6      131.02      139.30      6.38 o 
 -12   4   6       33.82       50.61      4.53 o 
 -10   4   6      467.60      416.97      8.73 o 
  -8   4   6     1373.97     1257.48     15.00 o 
  -6   4   6       52.41       56.88      3.10 o 
  -4   4   6      282.74      389.20      6.61 o 
  -2   4   6      395.31      381.92      6.70 o 
   0   4   6      459.61      455.79      7.39 o 
   2   4   6       13.08        7.66      2.35 o 
   4   4   6      133.19      105.64      4.23 o 
   6   4   6     1663.94     1589.35     15.46 o 
   8   4   6      100.31      100.83      5.56 o 
  10   4   6       95.39       70.61      3.84 o 
  12   4   6      333.26      295.73      9.28 o 
  14   4   6       84.21      100.14      6.74 o 
  16   4   6      104.82      106.50      7.00 o 
  18   4   6        0.04       -4.50      4.50 o 
  20   4   6       71.99       89.74      8.17 o 
 -17   5   6      144.94      189.48     11.81 o 
 -15   5   6       28.11       21.83      5.76 o 
 -13   5   6      230.01      197.25      9.13 o 
 -11   5   6      119.92      134.21      7.61 o 
  -9   5   6      715.56      603.41     13.45 o 
  -7   5   6       65.83       91.66      5.09 o 
  -5   5   6      355.29      384.81      8.57 o 
  -3   5   6       14.47       22.57      3.35 o 
  -1   5   6     1090.35      991.57     12.39 o 
   1   5   6       24.50       25.45      3.38 o 
   3   5   6      579.88      571.41     10.88 o 
   5   5   6      173.53      189.31      6.10 o 
   7   5   6        0.58       -2.87      2.87 o 
   9   5   6      413.74      408.40     10.86 o 
  11   5   6        0.12        1.81      4.29 o 
  13   5   6        1.34       -3.27      4.31 o 
  15   5   6       23.83       30.26      5.86 o 
  17   5   6       27.17       33.64      7.32 o 
 -14   6   6        0.54        5.25      6.55 o 
 -12   6   6      518.34      515.31     14.37 o 
 -10   6   6       67.05       66.04     10.95 o 
  -8   6   6       41.10       61.58      6.56 o 
  -6   6   6        2.01        0.64      4.55 o 
  -4   6   6      550.83      552.09     13.35 o 
  -2   6   6       71.21       61.14      6.15 o 
   0   6   6       50.88       47.80      4.98 o 
   2   6   6       19.75        9.87      4.27 o 
   4   6   6      189.26      187.88      7.62 o 
   6   6   6       33.11       25.90      5.18 o 
   8   6   6        0.35       -2.58      4.28 o 
  10   6   6       10.67        8.80      5.02 o 
  12   6   6        0.94        5.46      5.72 o 
  14   6   6        0.00       -0.16      5.16 o 
  -7   7   6      109.61      120.56      9.00 o 
  -5   7   6      196.93      217.59     14.42 o 
  -3   7   6      423.06      482.24     21.59 o 
  -1   7   6      165.27      191.58      9.42 o 
   1   7   6       15.31       11.08      6.44 o 
   3   7   6       51.99       60.83      6.78 o 
   5   7   6        3.94        8.92      6.61 o 
   7   7   6        8.38        0.73      6.05 o 
 -23   1   7        0.18        5.03      6.43 o 
 -21   1   7        6.30        5.99      4.03 o 
 -19   1   7       70.88       72.42      5.03 o 
 -17   1   7      349.47      373.84      7.32 o 
 -15   1   7     1362.33     1295.20     13.44 o 
 -13   1   7     1417.15     1352.58     13.06 o 
 -11   1   7     3294.36     3457.88     25.21 o 
  -9   1   7     1706.85     1708.73     13.87 o 
  -7   1   7     5736.82     6179.80     40.08 o 
  -5   1   7      515.56      529.84      6.45 o 
  -3   1   7     7195.06     7934.74     54.66 o 
  -1   1   7      167.06      148.84      3.21 o 
   1   1   7     9055.19     9394.20     58.57 o 
   3   1   7      658.08      721.22      6.55 o 
   5   1   7     2176.33     2187.90     17.82 o 
   7   1   7        7.74       13.64      2.02 o 
   9   1   7      122.27      145.89      2.74 o 
  11   1   7       47.23       47.30      4.00 o 
  13   1   7        7.76       18.30      2.28 o 
  15   1   7      367.98      340.37      6.70 o 
  17   1   7        1.05        3.83      3.40 o 
  19   1   7        0.71        1.56      5.12 o 
  21   1   7        1.27        2.07      5.62 o 
  23   1   7      150.28      167.58     10.82 o 
 -22   2   7        6.88       15.09      5.53 o 
 -20   2   7        0.01        4.71      4.09 o 
 -18   2   7     1304.12     1200.71     16.04 o 
 -16   2   7      982.31      950.53     17.21 o 
 -14   2   7     2247.42     2047.93     20.57 o 
 -12   2   7      902.30      921.11     11.83 o 
 -10   2   7     1644.60     1693.36     16.56 o 
  -8   2   7     1144.02     1182.79     12.39 o 
  -6   2   7     9330.34    10057.21     69.93 o 
  -4   2   7     2632.11     2872.88     18.66 o 
  -2   2   7    15676.20    17175.61     98.15 o 
   0   2   7     1560.66     1635.71     13.01 o 
   2   2   7      162.21      140.67      3.27 o 
   4   2   7     5364.24     6015.85     42.18 o 
   6   2   7        1.66        8.05      1.39 o 
   8   2   7      165.77      155.76      4.59 o 
  10   2   7        9.06        2.47      2.22 o 
  12   2   7      231.95      234.99      4.87 o 
  14   2   7     2384.36     2188.78     21.66 o 
  16   2   7       21.28       22.93      3.94 o 
  18   2   7       89.16       90.67      6.40 o 
  20   2   7        2.37       -2.37      4.75 o 
  22   2   7      228.67      251.93     13.06 o 
 -21   3   7        8.54        5.31      6.48 o 
 -19   3   7      437.88      464.60     10.85 o 
 -17   3   7     1566.14     1506.31     18.69 o 
 -15   3   7      221.83      226.70      7.24 o 
 -13   3   7      442.32      411.82     10.16 o 
 -11   3   7     4123.65     3912.62     32.92 o 
  -9   3   7      711.99      706.86     11.64 o 
  -7   3   7      606.74      674.60      9.18 o 
  -5   3   7     3069.80     3176.14     25.51 o 
  -3   3   7     1349.94     1467.43     13.07 o 
  -1   3   7       26.06       27.16      2.44 o 
   1   3   7     2916.65     3383.19     25.02 o 
   3   3   7      332.89      362.41      5.86 o 
   5   3   7      153.02      158.57      4.30 o 
   7   3   7       57.16       46.13      2.84 o 
   9   3   7      928.22      990.25     10.60 o 
  11   3   7     1816.93     1732.52     18.11 o 
  13   3   7       33.17       45.33      7.07 o 
  15   3   7        1.74       -1.70      3.88 o 
  17   3   7      101.38      109.61      7.14 o 
  19   3   7      373.76      342.74     11.07 o 
  21   3   7      105.42      123.47      8.65 o 
 -20   4   7       18.41        8.08      6.83 o 
 -18   4   7       17.04       12.02      5.40 o 
 -16   4   7     1573.28     1473.34     22.29 o 
 -14   4   7      146.82      136.51      6.37 o 
 -12   4   7     1003.74      913.06     13.30 o 
 -10   4   7      326.89      308.78      8.78 o 
  -8   4   7      492.99      534.92     10.26 o 
  -6   4   7       39.77       42.68      5.30 o 
  -4   4   7        4.36       -0.46      2.11 o 
  -2   4   7      293.49      291.19      5.92 o 
   0   4   7      702.17      765.69      9.69 o 
   2   4   7        1.95       -0.88      2.30 o 
   4   4   7      227.67      226.93      5.58 o 
   6   4   7       21.02       34.48      3.29 o 
   8   4   7     1073.57      943.00     11.26 o 
  10   4   7      209.00      205.55      6.50 o 
  12   4   7      136.13      133.96      7.07 o 
  14   4   7        5.10        4.78      4.44 o 
  16   4   7      186.94      185.73     13.12 o 
  18   4   7       13.37        3.41      5.28 o 
  20   4   7      207.69      202.57     10.00 o 
 -17   5   7      466.27      429.54     15.69 o 
 -15   5   7      288.32      305.04     11.29 o 
 -13   5   7       16.66       15.26      5.24 o 
 -11   5   7        0.00       -2.49      4.10 o 
  -9   5   7       68.23       76.55      6.41 o 
  -7   5   7        9.56       17.56      4.64 o 
  -5   5   7      438.55      463.27      9.20 o 
  -3   5   7      505.85      441.76      9.30 o 
  -1   5   7       13.40        9.84      3.56 o 
   1   5   7       45.19       36.47      3.65 o 
   3   5   7      397.61      356.82      7.66 o 
   5   5   7      520.60      489.27      8.74 o 
   7   5   7      349.88      357.45      8.68 o 
   9   5   7      365.50      376.52     14.95 o 
  11   5   7      300.49      299.45      9.99 o 
  13   5   7        0.00       -1.85      4.51 o 
  15   5   7      118.71      103.57      7.52 o 
  17   5   7       57.26       71.71      7.21 o 
 -14   6   7       46.03       45.38      8.39 o 
 -12   6   7       13.17       29.84      6.24 o 
 -10   6   7       48.94       66.24      6.90 o 
  -8   6   7        0.65        4.81      4.88 o 
  -6   6   7        1.28        1.98      4.41 o 
  -4   6   7       49.65       70.09      6.59 o 
  -2   6   7      198.21      192.23      8.65 o 
   0   6   7      170.89      171.55      7.18 o 
   2   6   7        1.43       -3.20      3.20 o 
   4   6   7      189.23      212.39      7.98 o 
   6   6   7      183.59      183.43      8.56 o 
   8   6   7        0.86       -3.83      4.38 o 
  10   6   7      148.68      153.20     10.16 o 
  12   6   7        3.44       -1.35      5.10 o 
  -7   7   7        0.89       10.16      5.75 o 
  -5   7   7        1.14       10.16      5.81 o 
  -3   7   7       46.74       42.92      6.67 o 
  -1   7   7       15.52       23.47      5.87 o 
   1   7   7        0.63        1.38      5.94 o 
   3   7   7        2.45       16.98      6.68 o 
   5   7   7      160.38      176.54     11.18 o 
   7   7   7       16.02        9.77      6.72 o 
 -24   0   8     1295.96     1445.68     30.72 o 
 -22   0   8       25.45       51.98      7.94 o 
 -20   0   8       58.35       62.35      6.23 o 
 -18   0   8        5.27       -0.41      3.78 o 
 -16   0   8     1456.80     1244.09     29.20 o 
 -14   0   8     1600.91     1617.07     21.38 o 
 -12   0   8      439.71      447.29      9.48 o 
 -10   0   8      216.25      230.89      7.30 o 
  -8   0   8      228.38      239.15      6.29 o 
  -6   0   8     7907.08     7901.08     70.52 o 
  -2   0   8      201.65      149.48      3.66 o 
   0   0   8     7766.94     7898.66     69.29 o 
   2   0   8    48971.48    50088.62    435.89 o 
   4   0   8      367.07      370.45      6.11 o 
   6   0   8     2018.28     2207.13     22.56 o 
   8   0   8     5395.36     5606.45     57.51 o 
  10   0   8      146.54      136.61      4.94 o 
  12   0   8        0.58        5.81      4.05 o 
  14   0   8      693.88      629.69     11.71 o 
  16   0   8      199.72      163.05      7.43 o 
  18   0   8      906.40      798.58     20.71 o 
  20   0   8        4.33       -0.40      6.79 o 
  22   0   8        1.34        6.03      8.31 o 
 -23   1   8      646.10      705.70     30.09 o 
 -21   1   8        0.56        0.08      4.03 o 
 -19   1   8       11.39       13.21      3.76 o 
 -17   1   8        7.34       16.17      3.11 o 
 -15   1   8     2887.26     2740.37     22.50 o 
 -13   1   8     1047.74     1074.43     12.47 o 
 -11   1   8        4.55        1.13      2.03 o 
  -9   1   8       61.25       37.45      2.22 o 
  -7   1   8      523.97      594.46      6.43 o 
  -5   1   8      363.33      317.36      4.15 o 
  -3   1   8     9902.11    10243.16     69.78 o 
  -1   1   8      935.46      934.75      7.07 o 
   1   1   8      179.05      231.45      3.35 o 
   3   1   8    11266.76    11289.15     65.10 o 
   5   1   8     2150.56     2460.00     19.75 o 
   7   1   8      520.12      596.37      7.62 o 
   9   1   8      463.21      465.79      7.08 o 
  11   1   8     1380.69     1171.81     10.83 o 
  13   1   8      366.52      310.90      5.39 o 
  15   1   8      767.23      728.85     11.00 o 
  17   1   8      830.61      708.13     11.54 o 
  19   1   8      104.75      112.99      6.13 o 
  21   1   8       49.42       41.47      7.32 o 
  23   1   8        0.09       -1.42      6.84 o 
 -22   2   8       25.46       36.32      5.25 o 
 -20   2   8      135.00      134.42      6.90 o 
 -18   2   8      490.51      493.35     10.15 o 
 -16   2   8      374.46      378.13      8.72 o 
 -14   2   8      458.39      425.40      8.77 o 
 -12   2   8     1063.74      985.15     15.38 o 
 -10   2   8       43.41       50.20      3.37 o 
  -8   2   8       45.38       31.88      2.71 o 
  -4   2   8     4071.17     4945.40     30.50 o 
  -2   2   8     6874.13     7027.57     45.64 o 
   0   2   8     1798.72     1731.91     13.66 o 
   2   2   8      408.76      393.10      5.19 o 
   4   2   8        4.26        5.47      1.92 o 
   6   2   8     4303.36     4069.36     43.81 o 
   8   2   8       92.04      106.87      4.07 o 
  10   2   8      256.36      231.37      5.70 o 
  12   2   8       59.63       80.61      4.24 o 
  14   2   8      251.62      262.69      7.04 o 
  16   2   8      820.27      792.38     12.32 o 
  18   2   8       12.38       13.22      4.64 o 
  20   2   8        0.29        5.39      6.63 o 
  22   2   8       21.11       26.89      7.62 o 
 -21   3   8        2.41       -3.55      6.45 o 
 -19   3   8      441.12      415.59     13.59 o 
 -17   3   8        0.71        3.70      4.17 o 
 -15   3   8      163.76      134.20      6.07 o 
 -13   3   8      272.16      271.62      7.52 o 
 -11   3   8      199.62      217.72      6.87 o 
  -9   3   8      106.08      107.19      4.63 o 
  -7   3   8      321.36      354.07     12.52 o 
  -5   3   8     2932.76     3138.79     23.31 o 
  -3   3   8      430.35      500.21      6.59 o 
  -1   3   8      299.44      394.40      6.73 o 
   1   3   8     3577.14     3452.79     25.48 o 
   3   3   8       39.39       69.66      3.15 o 
   5   3   8      368.42      416.44      6.32 o 
   7   3   8      195.20      213.36      4.65 o 
   9   3   8      184.00      140.83      5.17 o 
  11   3   8      833.34      736.66     10.78 o 
  13   3   8        5.76       17.07      3.40 o 
  15   3   8      196.34      175.47      7.76 o 
  17   3   8       89.22       87.95      6.58 o 
  19   3   8      294.76      284.36     10.49 o 
  21   3   8       58.29       40.16      6.51 o 
 -20   4   8       27.51       25.39      7.73 o 
 -18   4   8      107.79      118.41      8.14 o 
 -16   4   8      275.51      319.85     14.42 o 
 -14   4   8       44.45       47.23      5.63 o 
 -12   4   8       14.00       23.36      4.11 o 
 -10   4   8      885.96      753.01     11.46 o 
  -8   4   8      500.09      502.62      8.81 o 
  -6   4   8      135.37      128.52      4.00 o 
  -4   4   8      581.19      515.98      7.53 o 
  -2   4   8        4.66       11.83      2.47 o 
   0   4   8       95.05      100.99      3.97 o 
   2   4   8       31.83       33.19      2.96 o 
   4   4   8       69.68       68.91      3.70 o 
   6   4   8      162.17      133.95      4.82 o 
   8   4   8       14.85       21.06      3.00 o 
  10   4   8      116.39      130.05      5.73 o 
  12   4   8       74.30       72.82      5.84 o 
  14   4   8        0.46        2.17      4.30 o 
  16   4   8       72.18       78.00      6.75 o 
  18   4   8       74.15       64.74      6.86 o 
  20   4   8       77.36       75.46      8.02 o 
 -17   5   8        8.21       23.77      7.51 o 
 -15   5   8       48.72       61.74      6.70 o 
 -13   5   8        9.96        0.74      4.84 o 
 -11   5   8       27.38       43.56      5.68 o 
  -9   5   8       94.02       55.93      5.67 o 
  -7   5   8       10.65        5.73      4.01 o 
  -5   5   8      484.25      456.84     11.37 o 
  -3   5   8       22.76       25.68      3.30 o 
  -1   5   8      116.60      115.26      4.93 o 
   1   5   8      130.26      145.91      5.41 o 
   3   5   8      656.65      614.48      9.78 o 
   5   5   8       60.65       58.29      4.25 o 
   7   5   8      115.08      113.97      5.80 o 
   9   5   8      128.44      126.33      8.91 o 
  11   5   8       62.43       74.58      8.04 o 
  13   5   8       55.60       53.02      6.12 o 
  15   5   8       29.11       26.30      5.86 o 
  17   5   8       27.70       27.22      6.38 o 
 -14   6   8      137.86      138.26      9.25 o 
 -12   6   8       60.81       67.61      7.34 o 
 -10   6   8      267.12      303.49     11.19 o 
  -8   6   8        2.56       -1.42      4.66 o 
  -6   6   8      160.59      172.88      8.77 o 
  -4   6   8        6.59        9.64      4.84 o 
  -2   6   8        3.91       -2.93      4.38 o 
   0   6   8       18.55       22.10      4.31 o 
   2   6   8       64.27       65.07      5.39 o 
   4   6   8      222.14      225.55      8.21 o 
   6   6   8      114.04      106.40      9.93 o 
   8   6   8       27.46       23.76      5.44 o 
  10   6   8        1.09       -0.80      4.70 o 
  12   6   8       15.42       10.84      5.37 o 
  -7   7   8       52.53       59.43      7.35 o 
  -5   7   8      160.47      173.15      9.58 o 
  -3   7   8        4.82        2.57      7.94 o 
  -1   7   8      100.66      124.89      8.32 o 
   1   7   8       78.75       77.11      7.13 o 
   3   7   8       34.33       39.77      7.51 o 
   5   7   8       38.54       47.07      7.81 o 
   7   7   8        8.66       11.57      6.56 o 
 -23   1   9       18.81       30.41      5.13 o 
 -21   1   9      169.61      194.62      7.36 o 
 -19   1   9      468.19      443.52     11.42 o 
 -17   1   9      306.08      290.72      7.56 o 
 -15   1   9     1035.03      978.61     11.37 o 
 -13   1   9        3.01       -2.15      2.15 o 
 -11   1   9     2341.56     2030.11     16.68 o 
  -9   1   9      744.25      736.74      7.88 o 
  -7   1   9     5147.60     4971.31     33.12 o 
  -5   1   9      399.68      414.21      5.00 o 
  -3   1   9      676.34      670.24      7.46 o 
  -1   1   9     5036.62     5451.75     43.77 o 
   1   1   9     1782.02     1947.81     14.11 o 
   3   1   9     4080.33     4314.00     26.17 o 
   5   1   9      418.72      465.89      6.39 o 
   7   1   9      473.41      629.44      7.92 o 
   9   1   9     1179.58     1209.06     12.64 o 
  11   1   9     1106.16     1211.98     11.07 o 
  13   1   9      106.22       82.08      4.51 o 
  15   1   9      439.08      397.21      8.17 o 
  17   1   9       46.40       45.36      4.43 o 
  19   1   9      142.08      129.41      6.30 o 
  21   1   9      273.16      265.13     12.03 o 
  23   1   9      503.96      542.01     17.14 o 
 -22   2   9        7.59       12.25      4.52 o 
 -20   2   9      300.59      306.59     10.16 o 
 -18   2   9       31.16       40.46      4.79 o 
 -16   2   9       19.20       11.88      3.67 o 
 -14   2   9     2160.89     2065.32     33.04 o 
 -12   2   9      337.31      350.86      7.42 o 
 -10   2   9       92.62       92.64      3.96 o 
  -8   2   9       63.56       91.47      3.72 o 
  -6   2   9     4274.45     4222.90     29.05 o 
  -4   2   9        3.16        6.82      1.91 o 
  -2   2   9     5355.93     5899.84     42.93 o 
   0   2   9     6177.26     7151.33     46.19 o 
   2   2   9      550.76      532.80      6.18 o 
   4   2   9      459.76      368.44      4.95 o 
   8   2   9      480.39      504.54      7.93 o 
  10   2   9        2.38        1.94      2.42 o 
  12   2   9     1691.49     1627.06     20.52 o 
  14   2   9      293.95      299.44      7.53 o 
  16   2   9      295.55      248.26      7.27 o 
  18   2   9        3.99        8.66      4.49 o 
  20   2   9      911.69      868.08     16.42 o 
  22   2   9        4.60        1.53      6.81 o 
 -21   3   9       67.72       79.66      7.40 o 
 -19   3   9       38.08       40.63      6.19 o 
 -17   3   9       75.69       92.55      5.85 o 
 -15   3   9      146.03      176.23      9.16 o 
 -13   3   9       27.41       16.66      4.34 o 
 -11   3   9      422.38      421.66      8.37 o 
  -9   3   9       34.74       32.31      3.26 o 
  -7   3   9       53.80       58.77      3.20 o 
  -5   3   9      998.59     1157.20     10.88 o 
  -3   3   9      875.05     1008.39     10.00 o 
  -1   3   9     5023.07     5586.36     38.16 o 
   1   3   9      662.27      641.02      9.02 o 
   3   3   9      731.01      901.89      9.72 o 
   5   3   9      281.43      341.40      5.77 o 
   7   3   9      203.01      166.16      4.55 o 
   9   3   9     1413.97     1434.87     15.80 o 
  11   3   9      368.77      322.12      7.37 o 
  13   3   9      566.69      548.78     12.31 o 
  15   3   9      259.77      247.20      8.56 o 
  17   3   9       82.37      101.23      6.81 o 
  19   3   9       55.56       60.69      6.53 o 
  21   3   9      122.21      142.42      9.01 o 
 -20   4   9       42.20       35.64     10.96 o 
 -18   4   9      447.48      436.04     16.21 o 
 -16   4   9      127.82      186.90     14.10 o 
 -14   4   9        0.78        1.50      4.71 o 
 -12   4   9      116.43      101.30      6.56 o 
 -10   4   9       20.42       24.24      4.66 o 
  -8   4   9        0.01        1.75      2.74 o 
  -6   4   9      734.09      778.40     11.60 o 
  -4   4   9      984.88      924.85     10.44 o 
  -2   4   9     1584.11     1674.33     15.62 o 
   0   4   9      221.96      248.07      5.61 o 
   2   4   9        2.89        1.54      2.32 o 
   4   4   9      402.59      365.79      6.90 o 
   6   4   9      109.62      120.18      4.98 o 
   8   4   9      489.43      488.90     11.41 o 
  10   4   9     1191.67     1138.56     14.77 o 
  12   4   9      127.23      120.70      6.79 o 
  14   4   9      233.67      209.77      8.70 o 
  16   4   9       61.68       75.23      6.54 o 
  18   4   9       54.54       61.01      6.79 o 
 -17   5   9      320.88      347.35     14.39 o 
 -15   5   9       17.15       15.78      5.48 o 
 -13   5   9        6.64       -0.76      4.95 o 
 -11   5   9       25.86       36.79      5.64 o 
  -9   5   9       10.90       16.96      4.68 o 
  -7   5   9      127.90      124.98      6.95 o 
  -5   5   9      318.50      291.92      9.58 o 
  -3   5   9       93.64      104.92      5.53 o 
  -1   5   9       77.63       83.56      4.41 o 
   1   5   9      422.13      387.22      7.85 o 
   3   5   9       74.97       82.48      4.60 o 
   5   5   9       58.16       61.49      4.66 o 
   7   5   9      189.49      203.81      7.32 o 
   9   5   9      407.37      391.30     11.07 o 
  11   5   9      140.03      146.05      7.85 o 
  13   5   9       86.56       78.45      6.68 o 
  15   5   9      177.45      185.04      9.30 o 
  17   5   9        2.15       -2.00      5.60 o 
 -14   6   9      143.94      166.01     18.04 o 
 -12   6   9       13.19       14.06      5.95 o 
 -10   6   9        8.90       17.57      5.64 o 
  -8   6   9        3.04        1.09      4.83 o 
  -6   6   9      258.30      243.39      9.87 o 
  -4   6   9        1.44        1.58      5.12 o 
  -2   6   9       32.79       33.39      5.38 o 
   0   6   9       66.30       63.82      5.55 o 
   2   6   9      139.48      141.32      9.10 o 
   4   6   9       46.20       59.01      5.35 o 
   6   6   9       33.88       38.07      5.59 o 
   8   6   9       34.68       32.01      5.69 o 
  10   6   9      159.96      153.74      8.62 o 
  12   6   9        7.14        7.01      5.38 o 
  -7   7   9       83.96       93.27      8.09 o 
  -5   7   9       10.39        4.93      5.77 o 
  -3   7   9        2.28        4.97      5.20 o 
  -1   7   9        1.66       -5.11      5.11 o 
   1   7   9       21.80       10.96      5.39 o 
   3   7   9       11.38       15.02      8.59 o 
   5   7   9       18.04       13.37      6.96 o 
 -24   0  10      206.08      268.61     14.49 o 
 -22   0  10      223.43      236.86     14.74 o 
 -20   0  10      385.23      353.75     11.08 o 
 -18   0  10       68.08       69.30      8.41 o 
 -16   0  10      618.62      549.74     20.87 o 
 -14   0  10     1037.56      932.68     15.30 o 
 -12   0  10     5728.14     5813.37     56.38 o 
 -10   0  10      161.16      235.68      7.72 o 
  -8   0  10      576.64      575.96     10.56 o 
  -6   0  10     1696.99     1602.32     18.62 o 
  -4   0  10     3024.12     3367.66     32.24 o 
  -2   0  10       40.75       41.24      2.49 o 
   0   0  10     7337.67     7571.54     66.99 o 
   2   0  10    26214.62    26304.65    233.10 o 
   4   0  10     2439.86     2213.75     22.58 o 
   6   0  10      433.59      333.30      6.44 o 
   8   0  10     1043.34     1226.33     15.21 o 
  10   0  10      594.18      534.82      9.27 o 
  12   0  10     1265.03     1326.73     17.30 o 
  14   0  10      637.45      663.85     12.11 o 
  16   0  10      968.87      909.64     15.13 o 
  18   0  10       28.37       31.16      7.23 o 
  20   0  10       84.21       72.41      9.68 o 
  22   0  10      256.97      310.09     34.46 o 
 -23   1  10      150.64      158.21      8.35 o 
 -21   1  10       55.07       64.18      5.32 o 
 -19   1  10       85.45       86.05      5.27 o 
 -17   1  10      451.43      415.79     11.27 o 
 -15   1  10      304.59      288.48      6.36 o 
 -13   1  10       70.45       98.47      3.79 o 
 -11   1  10      892.12      851.17      9.25 o 
  -9   1  10     1120.01     1238.78     14.24 o 
  -7   1  10     1286.12     1355.57     11.51 o 
  -3   1  10     4782.20     4799.78     29.37 o 
  -1   1  10     1746.86     1845.56     14.93 o 
   1   1  10     3313.61     3209.29     23.73 o 
   3   1  10     1873.60     2153.13     15.21 o 
   5   1  10      288.52      303.58      5.22 o 
   7   1  10      994.33      894.49     10.04 o 
   9   1  10      916.79      929.34     11.08 o 
  11   1  10      865.33      870.79     11.02 o 
  13   1  10      292.36      272.09      6.69 o 
  15   1  10      211.32      194.43      6.46 o 
  17   1  10     1099.97     1061.27     14.40 o 
  19   1  10      292.72      306.74     10.21 o 
  21   1  10       15.99       28.60      5.93 o 
  23   1  10        7.51       34.93      8.07 o 
 -22   2  10       46.03       44.92      5.42 o 
 -20   2  10       80.72      102.21      8.34 o 
 -18   2  10       37.08       35.81      4.44 o 
 -16   2  10       32.80       34.97      4.11 o 
 -14   2  10       74.36       62.31      5.13 o 
 -12   2  10      342.77      324.31      7.13 o 
 -10   2  10     1035.06     1048.84     12.20 o 
  -8   2  10      929.06      880.86     10.83 o 
  -4   2  10     2703.36     2742.83     22.53 o 
  -2   2  10     2197.21     2233.89     19.08 o 
   0   2  10      691.09      659.34      8.21 o 
   2   2  10        0.00        2.53      1.51 o 
   4   2  10      716.02      699.60      7.38 o 
   6   2  10      393.91      428.31      7.02 o 
   8   2  10      599.55      768.74     10.11 o 
  10   2  10       83.94       77.02      4.00 o 
  12   2  10      845.42      737.58     10.78 o 
  14   2  10     1051.76      963.34     13.18 o 
  16   2  10       16.02       17.93      3.82 o 
  18   2  10      625.28      647.41     11.83 o 
  20   2  10        1.68       -0.80      7.55 o 
  22   2  10        1.45       28.36     11.44 o 
 -21   3  10      126.12      147.05      8.95 o 
 -19   3  10       22.33       26.60      5.55 o 
 -17   3  10      377.79      353.58     10.74 o 
 -15   3  10       13.29       17.36      4.34 o 
 -13   3  10      116.05      111.54      5.21 o 
 -11   3  10        4.97       10.94      3.31 o 
  -9   3  10      873.19      907.44     11.43 o 
  -7   3  10      461.46      466.16     10.76 o 
  -5   3  10      913.33      847.62      8.72 o 
  -3   3  10      267.77      270.29      4.56 o 
  -1   3  10      851.97      873.08      9.36 o 
   1   3  10      472.88      409.74      6.25 o 
   3   3  10       91.98      126.91      3.87 o 
   5   3  10      714.65      785.32      9.01 o 
   7   3  10       58.64       37.94      2.77 o 
   9   3  10      144.77      159.49      5.56 o 
  11   3  10       12.95       12.10      3.23 o 
  13   3  10     1874.36     1711.65     24.54 o 
  15   3  10        0.42        2.01      4.14 o 
  17   3  10       28.79       21.53      5.12 o 
  19   3  10       20.81       26.43      5.98 o 
  21   3  10       79.15       71.31      7.41 o 
 -20   4  10       51.96       53.84      8.21 o 
 -18   4  10      165.12      149.00      8.75 o 
 -16   4  10      465.53      462.33     12.70 o 
 -14   4  10      621.06      589.71     13.55 o 
 -12   4  10        0.01        8.43      4.50 o 
 -10   4  10       31.02       40.07      5.19 o 
  -8   4  10        2.49        2.01      3.68 o 
  -6   4  10      179.54      135.46      3.96 o 
  -4   4  10        3.07        4.61      2.15 o 
  -2   4  10       51.56       46.96      3.30 o 
   0   4  10      911.42      896.11     10.61 o 
   2   4  10      332.34      281.86      6.02 o 
   4   4  10      249.13      237.27      5.71 o 
   6   4  10      321.18      321.55      6.46 o 
   8   4  10       10.48       14.90      3.88 o 
  10   4  10      228.17      242.67      7.22 o 
  12   4  10      168.58      151.77      7.52 o 
  14   4  10       42.57       42.01      5.57 o 
  16   4  10       25.29       27.39      5.71 o 
  18   4  10      133.00      152.57      8.80 o 
 -17   5  10      159.00      203.22     10.39 o 
 -15   5  10       13.33       13.06      5.71 o 
 -13   5  10       18.66       15.94      5.52 o 
 -11   5  10       55.90       57.16      6.18 o 
  -9   5  10      149.46      134.71      7.64 o 
  -7   5  10       53.48       47.88      5.43 o 
  -5   5  10        6.10       12.12      4.29 o 
  -3   5  10       14.86       15.38      3.51 o 
  -1   5  10      977.85      926.81     16.93 o 
   1   5  10       63.20       78.19      4.55 o 
   3   5  10        0.01       -2.87      2.87 o 
   5   5  10      139.51      144.59      5.43 o 
   7   5  10        0.26        3.80      4.40 o 
   9   5  10       10.20       18.52      4.95 o 
  11   5  10       13.45       15.17      4.95 o 
  13   5  10      149.36      158.96      8.44 o 
  15   5  10       20.38        9.77      5.19 o 
 -14   6  10        7.17       -3.89      5.62 o 
 -12   6  10      140.07      121.75      8.75 o 
 -10   6  10      228.07      233.49     10.41 o 
  -8   6  10       28.45       23.28      5.87 o 
  -6   6  10       11.46       13.83      4.88 o 
  -4   6  10       44.08       32.21      5.70 o 
  -2   6  10       24.70       26.95      5.18 o 
   0   6  10       98.48       93.40      6.65 o 
   2   6  10       93.88       98.25      5.97 o 
   4   6  10      176.88      203.33      9.64 o 
   6   6  10       75.56       84.18      6.83 o 
   8   6  10       39.33       38.79      6.01 o 
  10   6  10        0.34        9.93      5.39 o 
  12   6  10       37.52       39.29      6.15 o 
  -5   7  10        9.57        0.34      5.16 o 
  -3   7  10      232.71      251.17     10.81 o 
  -1   7  10       17.12        7.48      6.35 o 
   1   7  10       21.72       28.42      7.39 o 
   3   7  10       83.58       86.90      8.99 o 
   5   7  10        4.49        2.27      6.44 o 
 -23   1  11      254.06      295.86     15.54 o 
 -21   1  11        8.28        7.96      4.00 o 
 -19   1  11      161.24      157.92      6.54 o 
 -17   1  11      180.69      182.62      6.43 o 
 -15   1  11      292.80      284.71      6.29 o 
 -13   1  11      157.26      155.60      4.56 o 
 -11   1  11       45.47       37.88      2.70 o 
  -7   1  11      157.42      154.22      3.57 o 
  -5   1  11     4506.17     5117.00     37.09 o 
  -3   1  11     1448.07     1614.84     20.08 o 
  -1   1  11      145.66      181.27      2.78 o 
   1   1  11     4491.41     5033.83     32.89 o 
   3   1  11      147.79      181.03      6.78 o 
   5   1  11       12.44       14.12      2.02 o 
   7   1  11      573.04      527.99      7.46 o 
   9   1  11     3909.87     3967.82     31.50 o 
  11   1  11      337.71      330.35      6.84 o 
  13   1  11      237.28      260.08      6.81 o 
  15   1  11      780.08      661.45     10.74 o 
  17   1  11      173.42      182.96      6.73 o 
  19   1  11        4.14        5.73      4.77 o 
  21   1  11      115.17      138.04      8.38 o 
  23   1  11      276.87      302.04     14.36 o 
 -22   2  11        0.10       -2.05      4.73 o 
 -20   2  11      285.60      291.49      8.76 o 
 -18   2  11      162.14      165.78      6.82 o 
 -16   2  11        6.99        4.11      3.28 o 
 -14   2  11        3.20       -2.83      2.83 o 
 -12   2  11      171.66      137.38      5.19 o 
 -10   2  11       66.46       73.75      3.72 o 
  -8   2  11      131.72      112.79      2.96 o 
  -6   2  11        7.66        0.31      1.68 o 
  -4   2  11     1009.22     1012.48     11.01 o 
  -2   2  11     3963.68     4175.19     32.02 o 
   0   2  11    12641.82    13441.36     83.75 o 
   2   2  11     2163.63     2399.22     18.05 o 
   6   2  11       18.35       24.00      3.16 o 
   8   2  11     3364.56     3579.22     29.57 o 
  10   2  11      161.37      170.76      5.45 o 
  12   2  11      985.33      930.18     12.40 o 
  14   2  11     1062.08      955.36     13.21 o 
  16   2  11        2.00        5.53      3.65 o 
  18   2  11        8.84       17.17      4.38 o 
  20   2  11       24.86       38.29      7.54 o 
  22   2  11      857.25      821.12     20.99 o 
 -21   3  11       76.43       77.01      7.35 o 
 -19   3  11      123.44      153.86      8.59 o 
 -17   3  11      158.82      184.82      8.45 o 
 -15   3  11      672.40      603.05     13.06 o 
 -13   3  11      106.12      107.35      5.31 o 
 -11   3  11     1549.64     1403.89     18.67 o 
  -9   3  11      423.00      396.42      7.72 o 
  -7   3  11       51.99       40.06      2.15 o 
  -5   3  11      196.35      208.76      5.29 o 
  -3   3  11     1582.25     1574.78     16.05 o 
  -1   3  11     2974.15     3053.99     23.05 o 
   1   3  11     1125.78     1115.61     13.24 o 
   3   3  11        5.23       -1.12      1.84 o 
   5   3  11     1541.62     1572.34     14.11 o 
   7   3  11       89.51      105.41      4.62 o 
   9   3  11      216.27      196.41      6.21 o 
  11   3  11      285.57      271.09      7.13 o 
  13   3  11      543.41      512.12      9.83 o 
  15   3  11      313.50      296.73      8.09 o 
  17   3  11      251.24      237.76      9.25 o 
  19   3  11       93.25      113.59      7.88 o 
  21   3  11        4.20       -2.71      5.55 o 
 -20   4  11       14.65        2.76      5.70 o 
 -18   4  11        7.84       16.93      6.06 o 
 -16   4  11       92.76      116.33      7.88 o 
 -14   4  11      129.59      135.37      7.65 o 
 -12   4  11       77.30       93.71      6.44 o 
 -10   4  11     1380.24     1227.44     18.83 o 
  -8   4  11       26.73       55.21      5.42 o 
  -6   4  11       52.86       38.75      3.48 o 
  -4   4  11        0.00       -1.76      1.76 o 
  -2   4  11     1887.99     1872.83     16.83 o 
   0   4  11      782.08      711.88     10.04 o 
   2   4  11      448.54      420.42      7.22 o 
   4   4  11      667.04      637.77     11.89 o 
   6   4  11       11.58       10.62      2.98 o 
   8   4  11      163.80      141.80      5.96 o 
  10   4  11       46.80       67.98      9.45 o 
  12   4  11      404.62      371.22     10.58 o 
  14   4  11        1.35        1.61      4.42 o 
  16   4  11      370.13      306.64     10.62 o 
  18   4  11        0.00        5.16      5.20 o 
 -17   5  11       13.23       24.63      6.26 o 
 -15   5  11      357.26      370.54     12.49 o 
 -13   5  11      208.41      208.24      9.54 o 
 -11   5  11        5.05       -1.20      4.42 o 
  -9   5  11      112.90      120.69      7.19 o 
  -7   5  11       10.74       14.73      4.41 o 
  -5   5  11        0.66        4.85      4.02 o 
  -3   5  11      117.58      119.00      5.66 o 
  -1   5  11      605.15      566.46     10.67 o 
   1   5  11     1757.84     1656.48     17.05 o 
   3   5  11       68.16       63.53      4.27 o 
   5   5  11       18.50       17.50      4.08 o 
   7   5  11      527.94      493.32     10.49 o 
   9   5  11      251.92      226.11      9.16 o 
  11   5  11      219.04      205.93      9.13 o 
  13   5  11       14.58       20.19      5.71 o 
  15   5  11        6.65        5.36      5.35 o 
 -12   6  11       40.20       46.38      7.16 o 
 -10   6  11       77.06       74.68      7.11 o 
  -8   6  11       34.61       31.63      5.95 o 
  -6   6  11       53.81       64.17      6.49 o 
  -4   6  11        7.56       10.20      4.83 o 
  -2   6  11      232.29      229.45      9.31 o 
   0   6  11      422.37      404.14      9.92 o 
   2   6  11       87.62      101.78      6.06 o 
   4   6  11        3.39        1.98      4.79 o 
   6   6  11       19.74       12.83      5.88 o 
   8   6  11      173.88      173.87     11.93 o 
  10   6  11       14.17       21.83      5.72 o 
  12   6  11       44.30       57.77      6.99 o 
  -5   7  11       18.67       20.30      6.10 o 
  -3   7  11       26.61       26.92      6.31 o 
  -1   7  11        2.45        1.31      5.26 o 
   1   7  11      102.00      120.52     10.06 o 
   3   7  11       51.92       61.91     10.47 o 
   5   7  11       31.94       15.80     10.39 o 
 -24   0  12        2.09       -2.87      6.88 o 
 -22   0  12       34.93       36.98     10.84 o 
 -20   0  12      326.97      337.81     14.04 o 
 -18   0  12        3.62        5.10      4.23 o 
 -16   0  12     2287.74     2278.32     28.63 o 
 -14   0  12     2788.73     2696.79     31.31 o 
 -12   0  12       55.87       61.84      4.81 o 
 -10   0  12     2716.72     2941.48     40.05 o 
  -4   0  12      320.54      272.78      5.81 o 
  -2   0  12    20589.31    21719.69    215.45 o 
   0   0  12     4585.37     4842.85     44.71 o 
   2   0  12    15943.91    18550.60    159.45 o 
   4   0  12     2658.80     2938.82     29.24 o 
   6   0  12     2336.17     2402.26     25.20 o 
   8   0  12     7474.64     7531.77     86.28 o 
  10   0  12       52.41       78.46      4.36 o 
  12   0  12     1400.02     1296.92     17.19 o 
  14   0  12     1840.61     1709.21     21.77 o 
  16   0  12      265.64      258.94     12.35 o 
  18   0  12      198.52      200.90     12.05 o 
  20   0  12      156.81      131.16     11.19 o 
  22   0  12      761.70      836.97     25.04 o 
 -23   1  12      144.33      168.06      8.52 o 
 -21   1  12       27.21       29.69      4.51 o 
 -19   1  12      399.83      386.03      9.23 o 
 -17   1  12      404.45      359.83      8.48 o 
 -15   1  12     2099.15     1940.38     17.71 o 
 -13   1  12       54.44       65.69      3.49 o 
 -11   1  12      837.95      735.73      8.72 o 
  -9   1  12      886.43      987.92      9.92 o 
  -7   1  12        2.81        0.77      1.57 o 
  -5   1  12        0.00        5.93      1.66 o 
  -3   1  12     1597.34     1490.05     10.73 o 
  -1   1  12     1565.52     1510.18     11.90 o 
   1   1  12    10211.46    11024.87     68.53 o 
   3   1  12      832.66      942.71      8.64 o 
   5   1  12      229.68      251.08      3.26 o 
   7   1  12      159.17      171.65      5.33 o 
   9   1  12     3299.44     3399.93     27.94 o 
  11   1  12       38.31       48.35      3.61 o 
  13   1  12     1633.44     1500.33     16.45 o 
  15   1  12     1183.22     1104.73     15.40 o 
  17   1  12       55.54       63.86      4.93 o 
  19   1  12      125.36      125.53      7.71 o 
  21   1  12      152.16      186.79      9.33 o 
 -22   2  12       64.14       61.81      8.85 o 
 -20   2  12       76.53       86.96      6.25 o 
 -18   2  12      123.82      118.01      6.06 o 
 -16   2  12       34.04       27.70      3.77 o 
 -14   2  12      129.76      108.16      5.28 o 
 -12   2  12       11.44        7.35      2.98 o 
 -10   2  12        4.93        5.59      1.70 o 
  -8   2  12      476.81      510.99      6.32 o 
  -6   2  12      564.93      446.95      7.72 o 
  -4   2  12     3862.25     3868.04     30.41 o 
  -2   2  12     2174.39     2622.22     22.07 o 
   0   2  12     2643.67     2779.10     20.60 o 
   2   2  12      824.85      938.87      9.15 o 
   4   2  12      303.96      272.83      4.37 o 
   6   2  12       10.51        8.52      2.42 o 
   8   2  12      178.06      168.93      5.25 o 
  10   2  12     2190.27     2090.60     20.31 o 
  12   2  12       59.71       60.28      4.17 o 
  14   2  12        6.55        5.90      3.52 o 
  16   2  12        6.71        7.89      3.84 o 
  18   2  12      173.07      181.85      8.69 o 
  20   2  12       29.35       34.23      7.29 o 
  22   2  12       39.86       66.88      8.69 o 
 -21   3  12       14.14       10.27      5.98 o 
 -19   3  12       30.61       35.33      5.95 o 
 -17   3  12       28.70       30.20      5.53 o 
 -15   3  12      316.34      302.72     10.08 o 
 -13   3  12        0.11       -2.75      3.52 o 
 -11   3  12      312.20      231.54      8.83 o 
  -7   3  12      172.36      178.28      4.87 o 
  -5   3  12       73.05       68.39      3.65 o 
  -3   3  12     1650.01     1882.33     18.34 o 
  -1   3  12     1973.48     2107.66     21.09 o 
   1   3  12       19.13       18.01      2.29 o 
   3   3  12       64.05       60.89      4.09 o 
   5   3  12       89.91       96.77      3.65 o 
   7   3  12        0.63        2.50      2.69 o 
   9   3  12      126.49      118.81      5.18 o 
  11   3  12       25.67       22.81      3.60 o 
  13   3  12      142.69      164.21      6.37 o 
  15   3  12      135.40      138.09      6.36 o 
  17   3  12        0.15       -4.46      4.46 o 
  19   3  12      154.47      188.00      9.18 o 
 -20   4  12        0.55       -2.75      5.38 o 
 -18   4  12      138.53      149.50     10.80 o 
 -16   4  12       34.69       42.75      6.36 o 
 -14   4  12        6.57       -4.07      4.07 o 
 -12   4  12      132.60      131.20      7.35 o 
 -10   4  12       34.34       66.31      5.86 o 
  -8   4  12      358.04      357.13      9.88 o 
  -6   4  12      206.06      260.23      8.68 o 
  -4   4  12       31.79       12.59      3.05 o 
  -2   4  12       32.92       32.42      2.81 o 
   0   4  12      723.03      700.85      9.34 o 
   2   4  12        0.10       -0.43      2.38 o 
   4   4  12     1286.25     1184.25     12.85 o 
   6   4  12       20.01       10.05      3.41 o 
   8   4  12        9.17       16.91      5.40 o 
  10   4  12     1245.33     1200.82     15.88 o 
  12   4  12      119.36      131.17      6.17 o 
  14   4  12       12.93       21.13      5.19 o 
  16   4  12       23.43       52.20      6.25 o 
  18   4  12        0.07        0.15      5.12 o 
 -17   5  12       10.27       13.74      5.91 o 
 -15   5  12        0.34        2.78      5.50 o 
 -13   5  12        0.42       -1.70      4.82 o 
 -11   5  12        0.00       -0.22      4.37 o 
  -9   5  12      138.02      112.67      7.26 o 
  -7   5  12        0.16       -3.76      3.76 o 
  -5   5  12      146.11      139.00      7.30 o 
  -3   5  12        5.93        6.12      3.39 o 
  -1   5  12      438.71      440.16      9.57 o 
   1   5  12       63.12       87.69      5.39 o 
   3   5  12      206.81      203.67      6.17 o 
   5   5  12       33.02       37.36      4.38 o 
   7   5  12      476.55      467.48     10.41 o 
   9   5  12      208.77      229.70      7.92 o 
  11   5  12       50.30       45.65      6.04 o 
  13   5  12       86.63       86.99      7.32 o 
  15   5  12       29.32       26.64      6.23 o 
 -12   6  12       79.18       85.56      7.92 o 
 -10   6  12      128.35      141.39      8.89 o 
  -8   6  12       22.51       17.35      5.57 o 
  -6   6  12        2.01        0.89      4.66 o 
  -4   6  12      108.88      132.57      7.87 o 
  -2   6  12       18.29       26.32      5.31 o 
   0   6  12        0.54       -1.03      3.85 o 
   2   6  12       30.17       30.91      4.74 o 
   4   6  12        0.00       -3.00      4.77 o 
   6   6  12       43.60       49.16      9.19 o 
   8   6  12       75.93       84.13      9.52 o 
  10   6  12       30.13       27.65      7.20 o 
  12   6  12        2.96       15.06      6.37 o 
  -5   7  12        0.39       -5.46      5.46 o 
  -3   7  12      153.20      152.73      9.35 o 
  -1   7  12        1.25       -1.99      5.31 o 
   1   7  12       43.91       35.93      8.99 o 
   3   7  12       21.82       24.01      9.63 o 
 -23   1  13      132.92      157.09      8.55 o 
 -21   1  13        1.77        1.70      3.78 o 
 -19   1  13        1.85        4.62      3.77 o 
 -17   1  13       20.65       13.78      3.63 o 
 -15   1  13      163.05      186.60      6.09 o 
 -13   1  13     1688.66     1531.60     14.58 o 
 -11   1  13      890.40      918.36     10.05 o 
  -9   1  13       67.16       54.72      2.82 o 
  -7   1  13      248.54      209.95      4.23 o 
  -5   1  13     7968.14     8452.44     54.01 o 
  -3   1  13      471.03      480.08      4.91 o 
  -1   1  13      524.87      578.23      6.14 o 
   1   1  13     4224.22     4571.59     30.52 o 
   3   1  13      705.79      707.14      7.46 o 
   5   1  13      360.13      449.03      4.78 o 
   7   1  13     2443.38     2405.89     20.86 o 
   9   1  13      372.56      391.48      9.39 o 
  11   1  13      350.10      332.39      7.08 o 
  13   1  13      917.74      890.12     12.17 o 
  15   1  13      319.34      310.80      7.94 o 
  17   1  13        2.46        4.95      4.49 o 
  19   1  13      202.36      189.62      8.89 o 
  21   1  13       46.11       67.19     11.64 o 
 -22   2  13        0.11        9.00      5.32 o 
 -20   2  13       37.45       42.99      5.80 o 
 -18   2  13        2.17        2.79      4.17 o 
 -16   2  13       88.74      101.89      5.33 o 
 -14   2  13      141.48      143.40      5.57 o 
 -12   2  13      695.47      609.72      9.71 o 
 -10   2  13      160.07      152.92      4.62 o 
  -8   2  13      733.58      746.01      8.05 o 
  -6   2  13     1857.01     2173.22     19.48 o 
  -4   2  13     3994.70     4280.48     33.33 o 
  -2   2  13      627.89      578.67      8.68 o 
   0   2  13      630.58      589.70      8.54 o 
   2   2  13      151.43      138.45      3.54 o 
   4   2  13      207.99      242.30      4.22 o 
   6   2  13       20.93       24.87      2.82 o 
   8   2  13      583.72      557.74      8.86 o 
  10   2  13      390.88      385.53      7.72 o 
  12   2  13       46.26       61.67      4.20 o 
  14   2  13      182.53      175.76      6.32 o 
  16   2  13      474.72      435.84      9.54 o 
  18   2  13        3.61        0.86      4.10 o 
  20   2  13      119.11      142.62     10.23 o 
 -21   3  13      219.29      242.75     10.53 o 
 -19   3  13      312.27      341.15     11.53 o 
 -17   3  13      103.83       91.60      9.20 o 
 -15   3  13       80.68       74.62      6.25 o 
 -13   3  13       11.20        7.91      4.30 o 
 -11   3  13     1692.85     1417.99     19.59 o 
  -9   3  13     1878.53     1825.39     28.11 o 
  -7   3  13      212.24      236.93      5.70 o 
  -5   3  13      325.00      309.95      6.62 o 
  -3   3  13      488.57      499.99      8.36 o 
  -1   3  13     1145.42     1190.02     11.62 o 
   1   3  13      470.24      433.33      9.03 o 
   3   3  13        1.86       -0.65      1.98 o 
   5   3  13     1017.43     1010.18     10.62 o 
   7   3  13       14.12        6.24      2.87 o 
   9   3  13      949.12      879.09     15.72 o 
  11   3  13      414.76      334.25      7.99 o 
  13   3  13       19.87       37.16      5.27 o 
  15   3  13      804.20      786.99     13.00 o 
  17   3  13        0.00       -0.45      6.48 o 
  19   3  13       20.72       31.88      6.20 o 
 -18   4  13      222.95      252.93     10.75 o 
 -16   4  13       99.95      118.06      7.93 o 
 -14   4  13        1.83       -3.96      4.58 o 
 -12   4  13       18.07        9.87      4.40 o 
 -10   4  13      698.87      550.74     12.65 o 
  -8   4  13      519.05      459.41     11.19 o 
  -6   4  13      229.98      157.19     10.35 o 
  -4   4  13       15.75       12.07      3.12 o 
  -2   4  13     1160.23      985.41     13.23 o 
   0   4  13      873.35      709.30      9.44 o 
   2   4  13       72.63       72.38      4.58 o 
   4   4  13        0.34        2.22      2.97 o 
   6   4  13       37.39       18.43      3.61 o 
   8   4  13       35.33       50.01      4.50 o 
  10   4  13     2010.01     1786.61     20.36 o 
  12   4  13      255.81      260.77     10.84 o 
  14   4  13       83.49       68.43      6.45 o 
  16   4  13      250.42      297.64     12.58 o 
  18   4  13      239.96      226.36     11.70 o 
 -17   5  13      102.66      100.74      8.53 o 
 -15   5  13       25.17       14.68      5.77 o 
 -13   5  13       49.91       47.86      6.41 o 
 -11   5  13       24.86       29.46      6.15 o 
  -9   5  13       79.05       54.62      5.77 o 
  -7   5  13       12.37        6.31      4.52 o 
  -5   5  13      388.84      293.12      9.86 o 
  -3   5  13        0.05        1.32      3.28 o 
  -1   5  13     1194.25     1148.12     15.68 o 
   1   5  13        8.79       12.58      3.81 o 
   3   5  13      428.87      405.13      9.07 o 
   5   5  13      454.13      433.04      9.71 o 
   7   5  13      515.33      501.72     10.74 o 
   9   5  13      278.65      255.01      8.35 o 
  11   5  13      713.03      688.37     20.68 o 
  13   5  13        0.14        2.48      4.78 o 
  15   5  13      145.33      174.49      9.61 o 
 -12   6  13       76.44       58.67      7.46 o 
 -10   6  13       31.93       26.34      6.10 o 
  -8   6  13       45.00       36.46      6.15 o 
  -6   6  13        4.02       -2.70      4.84 o 
  -4   6  13       54.20       58.95      6.38 o 
  -2   6  13      177.68      164.17      8.34 o 
   0   6  13       55.19       59.94      5.39 o 
   2   6  13      135.38      121.08      7.69 o 
   4   6  13       12.15        0.97      4.83 o 
   6   6  13      118.44      118.31      9.25 o 
   8   6  13       11.45       18.49      6.49 o 
  10   6  13      102.29       90.36      9.20 o 
  -3   7  13       89.72       95.25      8.05 o 
  -1   7  13        2.72       -1.84      7.05 o 
   1   7  13       14.44       -8.41     10.79 o 
 -22   0  14       16.86       25.57      7.58 o 
 -20   0  14      159.26      154.19     10.61 o 
 -18   0  14      558.91      590.04     13.44 o 
 -16   0  14     1126.49     1012.78     17.13 o 
 -14   0  14      529.33      469.51     10.85 o 
 -12   0  14      178.26      170.55      6.77 o 
 -10   0  14      261.07      294.38      7.84 o 
  -8   0  14     1705.39     1830.45     21.50 o 
  -6   0  14      255.03      293.30      6.93 o 
  -4   0  14       56.58       54.97      3.32 o 
  -2   0  14      162.22      170.51      5.07 o 
   0   0  14    22171.85    23981.68    236.75 o 
   2   0  14    11571.13    12013.03    127.73 o 
   4   0  14     6299.28     6808.64     62.35 o 
   6   0  14      218.12      137.86      5.09 o 
   8   0  14     3639.47     3536.89     36.49 o 
  10   0  14      132.27      105.41      8.20 o 
  12   0  14     8414.60     7826.76    107.71 o 
  14   0  14     1359.20     1322.57     26.02 o 
  16   0  14      347.53      333.81     14.23 o 
  18   0  14       10.98       10.62      7.54 o 
  20   0  14      674.58      651.89     27.28 o 
  22   0  14      129.45      140.08     13.11 o 
 -23   1  14       20.21       14.57      6.28 o 
 -21   1  14      108.05      126.16      6.48 o 
 -19   1  14      132.23      139.53      6.33 o 
 -17   1  14      452.37      424.42      9.13 o 
 -15   1  14       10.02        3.91      2.74 o 
 -13   1  14      310.99      330.82      6.40 o 
 -11   1  14     1239.04     1234.55     12.26 o 
  -9   1  14       93.55       84.88      3.37 o 
  -7   1  14       74.46       59.04      2.67 o 
  -5   1  14     4220.16     4499.92     30.70 o 
  -1   1  14      591.09      641.06      6.70 o 
   1   1  14      327.32      350.96      5.68 o 
   3   1  14     5094.77     5790.09     38.17 o 
   5   1  14        0.03        1.44      1.53 o 
   7   1  14      470.08      403.07      9.30 o 
   9   1  14     4164.52     3870.63     31.42 o 
  11   1  14     1648.36     1531.90     16.31 o 
  13   1  14     2428.05     2338.82     31.38 o 
  15   1  14      115.75      137.43      5.77 o 
  17   1  14      298.03      268.18     14.01 o 
  19   1  14      419.06      407.36     11.81 o 
  21   1  14      252.39      244.88     10.38 o 
 -22   2  14       99.30      112.93      7.92 o 
 -20   2  14      144.50      162.76      8.25 o 
 -18   2  14        4.95        0.29      4.23 o 
 -16   2  14       11.92       12.59      3.59 o 
 -14   2  14      242.60      215.88      6.56 o 
 -12   2  14      516.58      501.10     12.76 o 
 -10   2  14      126.97      125.93      3.72 o 
  -8   2  14      251.86      278.10      4.72 o 
  -6   2  14      422.96      456.14      7.29 o 
  -4   2  14      413.37      425.23      7.14 o 
  -2   2  14       51.39       68.35      3.54 o 
   0   2  14      780.86      694.38      7.54 o 
   2   2  14       63.21       53.84      2.55 o 
   4   2  14      192.54      154.11      4.55 o 
   6   2  14      138.04      123.77      4.64 o 
   8   2  14      683.99      738.66     10.46 o 
  10   2  14       46.02       33.87      3.88 o 
  12   2  14      313.02      284.02      7.32 o 
  14   2  14      829.14      802.91     12.47 o 
  16   2  14       25.91       27.29      4.18 o 
  18   2  14        0.03       -0.52      4.76 o 
  20   2  14       21.51       42.39      7.81 o 
 -21   3  14       97.97      126.36      8.60 o 
 -19   3  14      157.59      193.64      9.39 o 
 -17   3  14       14.64       15.55      4.89 o 
 -15   3  14        2.79        1.85      4.33 o 
 -13   3  14      104.46      101.49      6.38 o 
 -11   3  14        0.07       -1.16      3.57 o 
  -9   3  14      353.78      383.31      9.90 o 
  -7   3  14      718.22      684.84      9.83 o 
  -5   3  14     1954.59     1672.07     17.20 o 
  -3   3  14       18.38       11.11      2.65 o 
  -1   3  14      203.34      216.92      6.00 o 
   1   3  14       71.83       70.72      3.19 o 
   3   3  14     1692.39     1661.39     14.91 o 
   5   3  14      354.93      338.40      5.85 o 
   7   3  14        1.08       -2.65      2.65 o 
   9   3  14      767.06      671.28     10.82 o 
  11   3  14       28.09       24.94      3.88 o 
  13   3  14      390.07      380.68      8.92 o 
  15   3  14      178.12      168.53      7.19 o 
  17   3  14       49.61       46.63      5.91 o 
  19   3  14      177.86      172.50      9.22 o 
 -18   4  14      101.72      150.90      9.06 o 
 -16   4  14      289.37      275.63     10.39 o 
 -14   4  14       98.65      105.68      7.45 o 
 -12   4  14      244.50      251.31     10.53 o 
 -10   4  14       33.22       45.21      5.44 o 
  -8   4  14      502.08      473.73     11.39 o 
  -6   4  14       34.23       27.70      4.48 o 
  -4   4  14        7.95        2.54      2.94 o 
  -2   4  14      159.44      184.09      6.28 o 
   0   4  14      757.62      741.11     10.30 o 
   2   4  14      155.21      149.60      5.06 o 
   4   4  14     1093.27     1027.04     11.92 o 
   6   4  14       69.09       65.12      7.55 o 
   8   4  14     1356.51     1211.98     15.91 o 
  10   4  14      364.59      416.46      9.83 o 
  12   4  14       58.16       63.87      4.97 o 
  14   4  14      105.46      102.97      7.17 o 
  16   4  14       12.07       19.93      5.59 o 
  18   4  14      110.50       95.80      7.90 o 
 -15   5  14        2.98        5.96      6.00 o 
 -13   5  14       54.52       38.21      6.08 o 
 -11   5  14       19.68       21.83      9.53 o 
  -9   5  14       11.43       13.24      5.11 o 
  -7   5  14       42.48       35.28      5.30 o 
  -5   5  14        0.06       -1.55      4.13 o 
  -3   5  14       15.76       34.72      5.49 o 
  -1   5  14       11.27       10.94      3.68 o 
   1   5  14       47.08       47.89      4.98 o 
   3   5  14      229.77      217.25      7.40 o 
   5   5  14      291.75      266.69      9.62 o 
   7   5  14       46.36       41.94      5.09 o 
   9   5  14       15.45       30.99      4.83 o 
  11   5  14      183.82      174.45      8.95 o 
  13   5  14       60.46       64.68      6.82 o 
  15   5  14       50.98       68.36      7.20 o 
 -12   6  14       50.09       78.05      8.10 o 
 -10   6  14       17.92       19.95      6.26 o 
  -8   6  14       95.75      105.41     11.93 o 
  -6   6  14       20.65       39.08      6.17 o 
  -4   6  14        6.59       -0.06      4.84 o 
  -2   6  14       50.10       55.60      6.36 o 
   0   6  14        9.75        9.98      5.10 o 
   2   6  14       47.75       51.09      7.19 o 
   4   6  14       25.84       11.06      5.40 o 
   6   6  14      142.86      170.24     10.77 o 
   8   6  14       85.35      114.91      9.56 o 
  10   6  14        6.80        8.52      6.58 o 
  -1   7  14        0.11      -10.52     10.52 o 
 -23   1  15       27.12       39.45      6.95 o 
 -21   1  15       47.30       50.99      5.08 o 
 -19   1  15       99.07      102.99      5.83 o 
 -17   1  15      154.61      148.83      6.28 o 
 -15   1  15      167.03      185.31      6.35 o 
 -13   1  15      588.27      547.72      8.18 o 
 -11   1  15       14.29       15.09      2.48 o 
  -9   1  15      160.88      194.52      4.66 o 
  -7   1  15      334.94      336.49      5.39 o 
  -5   1  15      246.84      214.89      8.83 o 
  -3   1  15       40.09       43.61      3.21 o 
  -1   1  15     1563.14     1617.37     13.11 o 
   1   1  15      403.03      409.09      5.44 o 
   3   1  15      494.14      471.04     18.48 o 
   5   1  15     2894.48     3087.97     22.57 o 
   7   1  15      873.93      745.83      9.69 o 
   9   1  15       92.94       97.12      4.40 o 
  11   1  15     1523.95     1505.93     16.40 o 
  13   1  15      473.63      447.23      8.73 o 
  15   1  15      478.26      423.87      8.82 o 
  17   1  15      232.91      258.44     12.49 o 
  19   1  15      101.81      106.46      7.57 o 
  21   1  15      150.58      186.40      9.48 o 
 -22   2  15      265.83      299.99     10.91 o 
 -20   2  15        9.26        5.27      4.74 o 
 -18   2  15      159.04      159.95      8.43 o 
 -16   2  15       31.70       34.34      5.00 o 
 -14   2  15      194.92      212.82      7.75 o 
 -12   2  15      465.16      438.31      8.36 o 
 -10   2  15      106.51      131.50      3.89 o 
  -8   2  15     1410.98     1455.20     14.02 o 
  -6   2  15        6.56        7.45      2.34 o 
  -4   2  15      236.02      202.61      5.29 o 
  -2   2  15     2262.46     2350.25     23.03 o 
   0   2  15       25.86       34.05      2.22 o 
   2   2  15      460.65      443.06      6.10 o 
   4   2  15     1925.15     1823.66     15.98 o 
   6   2  15        8.19        6.79      2.61 o 
   8   2  15      648.49      633.54      9.70 o 
  10   2  15     1079.23     1010.50     13.31 o 
  12   2  15     1254.15     1189.38     14.93 o 
  14   2  15      463.32      440.48      9.32 o 
  16   2  15        0.64       -3.35      3.35 o 
  18   2  15      291.17      278.01     10.22 o 
  20   2  15       49.49       73.88      8.74 o 
 -21   3  15        4.25       11.77      5.84 o 
 -19   3  15        5.35        8.49      5.39 o 
 -17   3  15       60.82       79.53      6.63 o 
 -15   3  15      407.55      390.28     11.70 o 
 -13   3  15        0.15        0.34      4.09 o 
 -11   3  15       19.63       15.42      4.23 o 
  -9   3  15       90.78      136.71      6.69 o 
  -7   3  15       29.33       44.89      3.35 o 
  -5   3  15      138.39      157.29      5.49 o 
  -3   3  15     1034.59     1048.97     12.89 o 
  -1   3  15     1270.74     1393.62     15.35 o 
   1   3  15      563.88      604.36      7.91 o 
   3   3  15      443.17      495.92      7.28 o 
   5   3  15      672.41      608.84      7.82 o 
   7   3  15      104.58       72.17      4.51 o 
   9   3  15      297.59      295.50      7.55 o 
  11   3  15      307.04      272.21      7.57 o 
  13   3  15       70.45       82.08      5.37 o 
  15   3  15      482.08      477.56     10.40 o 
  17   3  15       54.52       48.26      5.97 o 
  19   3  15       57.20       62.59      6.95 o 
 -18   4  15       19.59       14.09      6.04 o 
 -16   4  15       15.54       14.94      5.49 o 
 -14   4  15      221.07      215.16      9.48 o 
 -12   4  15       55.72       35.19      5.41 o 
 -10   4  15       40.41       36.46      5.32 o 
  -8   4  15        0.12        3.74      3.88 o 
  -6   4  15      541.73      447.47     10.82 o 
  -4   4  15       14.82       13.60      3.41 o 
  -2   4  15      765.69      718.75     11.34 o 
   0   4  15      447.93      425.18      9.02 o 
   2   4  15      989.59      979.81     11.53 o 
   4   4  15      678.25      642.05      9.30 o 
   6   4  15      105.44      107.40      5.54 o 
   8   4  15      285.33      256.52      7.71 o 
  10   4  15      565.60      605.71     11.39 o 
  12   4  15       55.94       74.42      6.47 o 
  14   4  15      301.58      316.96     13.43 o 
  16   4  15        9.54        7.87      5.32 o 
 -15   5  15        0.26       -4.73      4.73 o 
 -13   5  15       22.86       20.26      5.86 o 
 -11   5  15        6.47       -4.54      4.54 o 
  -9   5  15       31.63       24.87      5.39 o 
  -7   5  15        4.40       -3.26      4.14 o 
  -5   5  15        2.59        5.03      4.22 o 
  -3   5  15        0.46        5.40      4.18 o 
  -1   5  15        0.03        3.54      3.54 o 
   1   5  15      392.79      335.77      8.74 o 
   3   5  15       11.30       11.71      4.15 o 
   5   5  15      234.59      239.50      9.38 o 
   7   5  15       15.25       18.12      6.83 o 
   9   5  15     1311.81     1240.11     17.45 o 
  11   5  15       56.56       76.59      6.97 o 
  13   5  15      230.47      296.97     11.15 o 
  15   5  15       25.96       23.64      6.21 o 
 -12   6  15       50.96       51.21      7.23 o 
 -10   6  15      215.87      227.50     10.52 o 
  -8   6  15       79.77       86.04     13.18 o 
  -6   6  15        0.02       -4.52      4.52 o 
  -4   6  15       81.41      115.41      7.87 o 
  -2   6  15       35.92       29.12      5.77 o 
   0   6  15      236.95      199.02     11.04 o 
   2   6  15        9.19       16.14      5.34 o 
   4   6  15        1.26       -5.99      5.99 o 
   6   6  15       28.07       42.86      6.60 o 
   8   6  15       24.84       16.40      6.77 o 
  10   6  15      131.80      112.00      9.62 o 
 -22   0  16       11.14       16.32      7.31 o 
 -20   0  16       70.79       83.76      9.18 o 
 -18   0  16      233.51      223.18      9.92 o 
 -16   0  16      138.51      136.28      7.15 o 
 -14   0  16       10.32       11.61      7.43 o 
 -12   0  16        0.21       -0.01      3.54 o 
 -10   0  16      499.37      478.73     10.05 o 
  -8   0  16      307.79      366.25      8.46 o 
  -6   0  16     2566.55     2623.59     28.11 o 
  -4   0  16       27.54       47.61      3.53 o 
  -2   0  16     1051.36     1053.21     17.91 o 
   4   0  16     2880.19     2954.56     30.65 o 
   8   0  16      103.72      104.24      5.14 o 
  10   0  16     6829.48     6687.96    131.43 o 
  12   0  16       12.39       11.71      5.37 o 
  14   0  16     2192.24     1979.58     55.30 o 
  16   0  16      987.64     1006.13     58.26 o 
  18   0  16      317.10      331.84     15.10 o 
  20   0  16      119.20      124.99     18.83 o 
 -23   1  16       15.25       18.25      6.26 o 
 -21   1  16        0.75       -1.21      4.20 o 
 -19   1  16      309.42      286.93      8.32 o 
 -17   1  16       13.12       16.48      3.66 o 
 -15   1  16      439.46      414.89      7.64 o 
 -13   1  16        0.25       -2.31      2.31 o 
 -11   1  16       70.35       89.88      3.77 o 
  -9   1  16      328.12      356.82      6.08 o 
  -7   1  16     1637.16     1572.76     13.77 o 
  -5   1  16      325.35      390.97      5.64 o 
  -3   1  16      305.35      332.41      4.98 o 
  -1   1  16      276.46      348.52      6.16 o 
   1   1  16     1377.80     1427.37     13.29 o 
   3   1  16      745.60      705.60      7.77 o 
   5   1  16      562.30      590.03      7.37 o 
   7   1  16       22.92       28.38      4.52 o 
   9   1  16     1546.54     1463.92     15.64 o 
  11   1  16      523.79      482.91      8.82 o 
  13   1  16      343.08      335.32      7.98 o 
  15   1  16        1.30        3.29      3.99 o 
  17   1  16      342.64      349.24     10.56 o 
  19   1  16       69.70       87.10      7.41 o 
  21   1  16      124.69      139.07      9.00 o 
 -22   2  16        0.56        2.53      5.17 o 
 -20   2  16        3.45        2.76      4.72 o 
 -18   2  16       63.62       74.53      6.34 o 
 -16   2  16       10.70        9.91      4.49 o 
 -14   2  16        3.98        0.83      3.86 o 
 -12   2  16       12.90       15.53      4.23 o 
 -10   2  16      614.72      568.13      7.47 o 
  -8   2  16      154.08      128.55      4.61 o 
  -6   2  16      603.01      609.18      8.92 o 
  -4   2  16        5.28        3.09      2.28 o 
  -2   2  16      679.87      703.26      9.51 o 
   0   2  16     1402.33     1302.46     12.83 o 
   2   2  16      983.56      914.93      9.50 o 
   4   2  16      505.60      529.65      9.17 o 
   6   2  16        4.14       -1.89      2.62 o 
   8   2  16       94.44       93.08      4.52 o 
  10   2  16       22.61       21.05      3.63 o 
  12   2  16       64.15       75.53      4.88 o 
  14   2  16      635.78      602.20     10.89 o 
  16   2  16        1.65       -2.85      3.64 o 
  18   2  16      348.91      378.71     11.48 o 
  20   2  16       54.52       58.79      8.18 o 
 -21   3  16       28.07       24.48      6.20 o 
 -19   3  16       21.49       24.30      5.76 o 
 -17   3  16      220.97      213.64      9.22 o 
 -15   3  16      323.14      289.42     10.60 o 
 -13   3  16        0.95       -3.82      3.82 o 
 -11   3  16      186.62      183.92      8.06 o 
  -9   3  16      513.26      396.31     10.04 o 
  -7   3  16        0.65        1.74      2.56 o 
  -5   3  16      764.06      820.75     11.29 o 
  -3   3  16       77.94       67.09      4.12 o 
  -1   3  16        5.77       12.88      3.22 o 
   1   3  16      391.13      380.67      8.15 o 
   3   3  16       18.14       13.40      2.94 o 
   5   3  16        0.02       -2.83      2.99 o 
   7   3  16      226.46      257.64      6.97 o 
   9   3  16      397.03      369.33      8.42 o 
  11   3  16        8.95        7.00      3.52 o 
  13   3  16      383.10      361.25      8.90 o 
  15   3  16       73.06       81.83      8.26 o 
  17   3  16       16.07        8.54      5.17 o 
  19   3  16        0.21       -4.44      6.26 o 
 -18   4  16       11.73       17.14      6.02 o 
 -16   4  16       80.67       92.33      7.54 o 
 -14   4  16        4.87       -1.42      4.75 o 
 -12   4  16       33.17       23.87      5.10 o 
 -10   4  16       30.79       13.59      4.96 o 
  -8   4  16        5.83        5.21      4.68 o 
  -6   4  16       85.18       78.77      6.02 o 
  -4   4  16      360.54      367.67      8.33 o 
  -2   4  16      283.11      317.16      7.95 o 
   0   4  16      668.52      574.20     10.34 o 
   2   4  16       86.39       83.74      4.98 o 
   4   4  16      977.51      939.99     17.39 o 
   6   4  16       17.30       11.63      3.83 o 
   8   4  16        0.16        2.76      3.71 o 
  10   4  16      352.37      354.33      9.14 o 
  12   4  16      605.14      531.22     10.95 o 
  14   4  16        7.36        8.11      4.89 o 
  16   4  16        4.35        7.18      5.28 o 
 -15   5  16       14.33       13.64      5.90 o 
 -13   5  16        6.07        5.39      5.35 o 
 -11   5  16       26.71       18.76      5.72 o 
  -9   5  16       76.15       84.28      7.05 o 
  -7   5  16       20.94       31.04      5.30 o 
  -5   5  16       10.07       16.40      4.88 o 
  -3   5  16      280.16      276.21      9.59 o 
  -1   5  16       50.59       47.55      5.23 o 
   1   5  16       29.20       31.94      4.53 o 
   3   5  16      132.59      128.64      7.44 o 
   5   5  16       15.05        7.14      4.91 o 
   7   5  16      111.38      128.66      7.78 o 
   9   5  16      150.79      155.24      8.15 o 
  11   5  16       25.43       24.65      6.71 o 
  13   5  16       16.21       17.36      5.63 o 
 -10   6  16        8.50        3.94      5.72 o 
  -8   6  16      115.77      119.66      8.35 o 
  -6   6  16       69.61       80.63      7.52 o 
  -4   6  16      103.73      108.65      7.74 o 
  -2   6  16        1.78       -4.48      4.48 o 
   0   6  16        7.80        3.33      6.01 o 
   2   6  16        7.25       -4.90      4.90 o 
   4   6  16       15.21       -1.31      5.35 o 
   6   6  16      249.02      251.89     11.68 o 
   8   6  16       72.16       60.94      8.36 o 
 -21   1  17       29.57       36.70      5.49 o 
 -19   1  17       18.24       34.40      4.57 o 
 -17   1  17      103.74      118.74      5.86 o 
 -15   1  17      493.87      511.93      9.71 o 
 -13   1  17      135.36      122.05      4.65 o 
 -11   1  17     1326.74     1357.38     13.46 o 
  -9   1  17      589.00      545.11      7.58 o 
  -7   1  17       24.51       10.58      2.93 o 
  -5   1  17     2473.95     2499.36     19.22 o 
  -3   1  17     3231.53     3426.29     24.57 o 
  -1   1  17     1107.20     1200.72     10.90 o 
   1   1  17      252.57      250.97      5.06 o 
   3   1  17       36.45       51.70      3.70 o 
   5   1  17        8.11        3.40      1.88 o 
   7   1  17        3.44        4.27      1.77 o 
   9   1  17      441.58      469.85     12.19 o 
  11   1  17      277.37      253.17      7.61 o 
  13   1  17      784.20      737.93     11.42 o 
  15   1  17       32.27       34.12      5.06 o 
  17   1  17       19.93       25.47      5.53 o 
  19   1  17      175.89      201.43      9.39 o 
  21   1  17       31.75       39.49      6.79 o 
 -22   2  17       74.38       91.72      7.59 o 
 -20   2  17        4.63        4.35      4.94 o 
 -18   2  17       16.01       29.48      5.17 o 
 -16   2  17      210.77      215.22      8.67 o 
 -14   2  17      157.35      149.52      7.27 o 
 -12   2  17     2149.96     1874.75     22.96 o 
 -10   2  17     1233.74     1025.06     12.73 o 
  -8   2  17      594.73      545.97      8.66 o 
  -6   2  17      439.19      489.15      8.11 o 
  -4   2  17     1266.69     1171.97     13.30 o 
  -2   2  17     1087.49     1007.71     12.94 o 
   0   2  17      201.30      219.94      4.48 o 
   2   2  17      316.75      377.88      5.92 o 
   4   2  17      518.02      518.08      9.08 o 
   6   2  17      297.54      291.03      6.92 o 
   8   2  17        5.13       11.65      3.32 o 
  10   2  17      193.61      194.69      6.58 o 
  12   2  17      413.92      392.93     13.74 o 
  14   2  17      120.89      131.06      5.95 o 
  16   2  17       44.48       38.84      4.74 o 
  18   2  17        0.02       -1.21      4.70 o 
  20   2  17       81.53       85.76      9.13 o 
 -19   3  17       56.95       73.34      7.14 o 
 -17   3  17      300.96      313.89     12.49 o 
 -15   3  17       31.52       29.88      5.29 o 
 -13   3  17      164.94      178.44      7.96 o 
 -11   3  17      691.39      512.33     15.64 o 
  -9   3  17      200.88      216.76      8.03 o 
  -7   3  17        9.40       18.54      3.44 o 
  -5   3  17      281.60      269.98      6.93 o 
  -3   3  17     2225.10     2032.53     20.35 o 
  -1   3  17     3646.46     3570.07     30.59 o 
   1   3  17      899.15      894.60     10.13 o 
   3   3  17       47.41       51.28      3.35 o 
   5   3  17      149.17      116.23      5.23 o 
   7   3  17        2.20       -2.11      2.97 o 
   9   3  17      386.35      390.49      8.73 o 
  11   3  17      311.16      285.56      7.87 o 
  13   3  17      167.74      186.85      7.04 o 
  15   3  17       55.88       67.83      5.36 o 
  17   3  17       18.21       17.64      5.21 o 
  19   3  17       39.17       30.87      7.46 o 
 -18   4  17        3.82       -4.47      5.53 o 
 -16   4  17      144.17      143.84      8.70 o 
 -14   4  17      104.35      113.31      7.81 o 
 -12   4  17      273.69      248.51      9.85 o 
 -10   4  17        9.60        6.44      4.31 o 
  -8   4  17       36.70       31.41      5.02 o 
  -6   4  17      421.71      416.37     10.94 o 
  -4   4  17      246.83      248.89      7.37 o 
  -2   4  17      982.70      909.90     15.92 o 
   0   4  17     1496.33     1370.97     21.37 o 
   2   4  17        3.01       -0.11      3.27 o 
   4   4  17       51.87       52.01      4.42 o 
   6   4  17       38.62       36.29      4.31 o 
   8   4  17        1.57        1.46      3.54 o 
  10   4  17       42.19       49.58      5.82 o 
  12   4  17       10.01       21.79      4.40 o 
  14   4  17       57.69       47.40      8.24 o 
  16   4  17       18.02       21.57      5.76 o 
 -15   5  17       51.59       46.46      7.11 o 
 -13   5  17      160.45      157.06      9.21 o 
 -11   5  17      113.65       94.14      7.54 o 
  -9   5  17       21.41       30.76      5.76 o 
  -7   5  17        1.21       -2.48      4.35 o 
  -5   5  17      332.74      346.61     10.87 o 
  -3   5  17       63.17       74.99      6.36 o 
  -1   5  17        6.11       -2.80      3.61 o 
   1   5  17       57.14       53.86      4.91 o 
   3   5  17        0.04        1.29      7.18 o 
   5   5  17      108.88      112.14      7.24 o 
   7   5  17       14.85       12.94      5.26 o 
   9   5  17       23.23       17.12      7.86 o 
  11   5  17      184.16      173.07     19.56 o 
  13   5  17      100.03      122.79      8.24 o 
 -10   6  17       87.61      113.91      8.71 o 
  -8   6  17        2.24        5.84      5.73 o 
  -6   6  17       58.89       71.72      7.46 o 
  -4   6  17       34.29       39.33      7.59 o 
  -2   6  17       23.25       26.25      5.89 o 
   0   6  17        5.58        1.44      6.15 o 
   2   6  17        3.73       -3.10      4.36 o 
   4   6  17        0.01       -1.00      5.33 o 
   6   6  17        8.47        9.16      5.76 o 
   8   6  17        3.83        0.67      6.68 o 
 -22   0  18       32.65       43.13      8.69 o 
 -20   0  18       38.06       41.53      7.33 o 
 -18   0  18      383.24      369.05     11.24 o 
 -16   0  18     1107.18     1054.84     18.18 o 
 -14   0  18      319.35      263.55      8.97 o 
 -12   0  18       12.76        8.84      3.91 o 
 -10   0  18      960.13      905.42     14.69 o 
  -8   0  18      273.41      296.24      7.93 o 
  -6   0  18     3409.27     3405.09     35.40 o 
  -4   0  18      788.93      895.34     13.26 o 
  -2   0  18      337.08      349.78     10.10 o 
   0   0  18       39.82       18.67      4.23 o 
   2   0  18     1735.30     1918.63     22.16 o 
   4   0  18     2168.57     1901.70     22.28 o 
   6   0  18       13.86       24.51      4.69 o 
   8   0  18      634.82      592.00     11.03 o 
  10   0  18      342.78      334.19      8.55 o 
  12   0  18      655.79      636.12     16.92 o 
  14   0  18      244.24      241.03     13.10 o 
  16   0  18      569.71      530.64     17.75 o 
  18   0  18      151.11      123.67     11.34 o 
  20   0  18      119.37      119.23     18.36 o 
 -21   1  18        0.29        2.55      5.42 o 
 -19   1  18       10.40       18.67      4.63 o 
 -17   1  18      230.35      242.61      7.48 o 
 -15   1  18     1077.39     1035.73     14.06 o 
 -13   1  18      368.43      338.69      6.86 o 
 -11   1  18      132.32      116.91      4.43 o 
  -9   1  18      610.84      662.94      8.86 o 
  -7   1  18      568.97      609.44      8.22 o 
  -5   1  18       26.16       37.57      4.27 o 
  -3   1  18       80.52       98.01      5.15 o 
  -1   1  18      999.94     1041.88     10.11 o 
   1   1  18      494.97      546.91      6.90 o 
   3   1  18      463.35      429.00      7.26 o 
   5   1  18     1149.50     1132.14     11.10 o 
   7   1  18       51.48       45.53      3.06 o 
   9   1  18       38.08       30.55      4.19 o 
  11   1  18     1041.49     1056.84     13.64 o 
  13   1  18      548.59      540.36      9.92 o 
  15   1  18       12.14        7.80      4.36 o 
  17   1  18       38.57       37.41      5.57 o 
  19   1  18        7.90        9.11      5.56 o 
 -20   2  18      104.61      136.59      8.12 o 
 -18   2  18       10.75       19.41      5.00 o 
 -16   2  18     1216.33     1141.21     18.34 o 
 -14   2  18       47.40       56.62      5.32 o 
 -12   2  18      708.39      588.78     12.09 o 
 -10   2  18     1042.42      875.48     12.74 o 
  -8   2  18      322.65      304.92      6.83 o 
  -6   2  18      788.73      705.39     10.71 o 
  -4   2  18        0.24        4.01      2.67 o 
  -2   2  18      403.31      381.38     10.58 o 
   0   2  18       51.30       67.44      3.64 o 
   2   2  18      749.17      740.48      8.63 o 
   4   2  18        8.98       17.61      2.34 o 
   6   2  18      830.23      781.99     11.07 o 
   8   2  18     1311.48     1184.37     14.53 o 
  10   2  18     1334.70     1285.37     15.71 o 
  12   2  18        0.04        5.64      3.39 o 
  14   2  18       20.61       30.84      4.27 o 
  16   2  18       51.20       52.49      5.78 o 
  18   2  18        3.97        7.20      4.99 o 
 -19   3  18       12.27       26.48      6.76 o 
 -17   3  18      209.16      218.79     17.69 o 
 -15   3  18      182.97      167.90      8.25 o 
 -13   3  18      114.25      119.46      7.27 o 
 -11   3  18      375.60      297.15      9.37 o 
  -9   3  18      365.84      286.59      9.21 o 
  -7   3  18       12.43        5.99      2.80 o 
  -5   3  18        5.40       10.40      3.02 o 
  -3   3  18      447.89      381.92      9.69 o 
  -1   3  18     1671.66     1475.84     16.56 o 
   1   3  18      771.88      806.10      9.67 o 
   3   3  18      115.07      112.87      4.37 o 
   5   3  18      440.16      393.05      9.33 o 
   7   3  18       66.68       76.36      5.50 o 
   9   3  18     1552.73     1452.33     20.14 o 
  11   3  18        8.09        9.30      3.57 o 
  13   3  18      294.50      308.28      8.58 o 
  15   3  18       19.23       19.11      4.38 o 
  17   3  18       11.31        9.07      5.03 o 
 -18   4  18       12.73        4.59      5.54 o 
 -16   4  18       84.33       91.77      7.79 o 
 -14   4  18       92.37       85.37      7.73 o 
 -12   4  18       14.39       11.90      5.06 o 
 -10   4  18       39.61       19.23      4.89 o 
  -8   4  18       10.08       13.38      4.68 o 
  -6   4  18      210.18      192.44      8.32 o 
  -4   4  18       81.41       86.73      5.14 o 
  -2   4  18       39.47       43.88      4.46 o 
   0   4  18       16.61       16.13      3.76 o 
   2   4  18        6.81       10.13      3.52 o 
   4   4  18       15.75       12.78      4.84 o 
   6   4  18      261.25      238.40      7.53 o 
   8   4  18       96.57       90.68      5.64 o 
  10   4  18       86.02       90.02      6.09 o 
  12   4  18        4.94        9.99      4.11 o 
  14   4  18       63.52       80.66      8.76 o 
  16   4  18       29.88       31.47      6.27 o 
 -15   5  18      122.09      142.83      9.61 o 
 -13   5  18       91.97       89.58      8.12 o 
 -11   5  18       12.54       16.64      6.53 o 
  -9   5  18       24.08       13.92      5.98 o 
  -7   5  18       38.96       43.20      8.04 o 
  -5   5  18       30.13       22.75      5.20 o 
  -3   5  18       15.83       10.07      4.87 o 
  -1   5  18        5.00       -2.57      3.65 o 
   1   5  18       37.30       39.36      5.66 o 
   3   5  18      151.02      154.15      8.23 o 
   5   5  18       51.73       41.86      5.88 o 
   7   5  18       50.08       40.23      6.01 o 
   9   5  18       42.63       46.69      6.10 o 
  11   5  18       39.62       51.66      7.69 o 
  13   5  18       28.78       37.08      8.34 o 
 -10   6  18       47.82       71.24     10.39 o 
  -8   6  18      123.23      147.63      9.52 o 
  -6   6  18      111.63      110.14     14.15 o 
  -4   6  18       65.35       69.44      7.12 o 
  -2   6  18      184.22      188.25      9.82 o 
   0   6  18       11.14        8.07      6.80 o 
   2   6  18       29.42       18.99      5.91 o 
   4   6  18       18.04       16.11      5.94 o 
   6   6  18      124.92      133.24     11.72 o 
   8   6  18        2.95        1.39      6.84 o 
 -21   1  19        8.54       -2.53      5.33 o 
 -19   1  19       77.46       70.70      6.34 o 
 -17   1  19        4.10       10.51      5.73 o 
 -15   1  19      510.05      507.20      9.86 o 
 -13   1  19      816.40      752.13     10.07 o 
 -11   1  19      212.95      203.79      5.56 o 
  -9   1  19      808.44      749.45      9.24 o 
  -7   1  19     1308.76     1211.65     11.96 o 
  -5   1  19      468.94      412.19      7.41 o 
  -3   1  19     2609.13     2573.52     19.86 o 
  -1   1  19     2809.26     2845.66     21.47 o 
   1   1  19        0.41        2.16      2.07 o 
   3   1  19      659.19      616.10      7.66 o 
   5   1  19      293.49      299.72      5.54 o 
   7   1  19     1523.56     1377.90     12.96 o 
   9   1  19      926.16      888.31     11.95 o 
  11   1  19     2796.16     2547.46     26.97 o 
  13   1  19        7.44       10.30      4.08 o 
  15   1  19      166.41      170.38     11.87 o 
  17   1  19        2.42       -1.49      4.69 o 
  19   1  19       40.71       41.41      7.59 o 
 -20   2  19      105.61      117.70      7.94 o 
 -18   2  19       56.51       68.86      6.37 o 
 -16   2  19       56.15       64.72      6.05 o 
 -14   2  19       70.79       64.65      7.56 o 
 -12   2  19      910.38      818.35     14.40 o 
 -10   2  19      100.54       99.66      6.38 o 
  -8   2  19      107.04      131.83      7.59 o 
  -6   2  19     2460.98     2314.58     21.81 o 
  -4   2  19     1525.49     1452.72     15.74 o 
  -2   2  19     4455.34     4425.27     35.52 o 
   0   2  19      789.27      790.39      8.99 o 
   2   2  19     4356.73     4182.82     32.85 o 
   4   2  19     1019.61      948.15     10.25 o 
   6   2  19     2206.88     1919.88     19.41 o 
   8   2  19     3890.63     3584.51     31.30 o 
  10   2  19      208.74      209.97      6.81 o 
  12   2  19        7.33        4.51      3.40 o 
  14   2  19      233.40      258.00      7.84 o 
  16   2  19       11.84       10.59      4.90 o 
  18   2  19        0.36        3.88      5.22 o 
 -19   3  19       73.94       98.25      7.92 o 
 -17   3  19       42.63       51.42      6.40 o 
 -15   3  19      107.08       94.40      8.21 o 
 -13   3  19      131.94      111.06      7.94 o 
 -11   3  19      155.57      180.31      8.14 o 
  -9   3  19        8.50        4.90      4.16 o 
  -7   3  19      408.35      391.73      8.13 o 
  -5   3  19      120.01      123.53      5.33 o 
  -3   3  19        3.47        7.02      3.29 o 
  -1   3  19     2669.96     2742.71     25.62 o 
   1   3  19      567.55      539.25      9.50 o 
   3   3  19     3245.70     3107.00     24.54 o 
   5   3  19       20.35       27.73      3.84 o 
   7   3  19     2612.25     2387.75     23.94 o 
   9   3  19        6.00        7.25      4.21 o 
  11   3  19       15.72       13.06      3.77 o 
  13   3  19      135.05      157.30      6.74 o 
  15   3  19      143.18      187.59      7.56 o 
  17   3  19        0.56       -0.11      5.87 o 
 -18   4  19       78.57       98.71     11.28 o 
 -16   4  19       33.15       28.90      6.12 o 
 -14   4  19      112.16      114.00      8.04 o 
 -12   4  19        8.20        5.87      4.98 o 
 -10   4  19      131.05      142.38      9.76 o 
  -8   4  19      303.00      255.47     10.11 o 
  -6   4  19       14.75       13.30      5.23 o 
  -4   4  19        5.33       19.22      4.28 o 
  -2   4  19      424.47      382.70      8.82 o 
   0   4  19       20.17       25.72      4.07 o 
   2   4  19      305.99      300.98      9.96 o 
   4   4  19      298.29      302.28      9.61 o 
   6   4  19      539.10      537.37     12.74 o 
   8   4  19       10.67       15.92      4.33 o 
  10   4  19        5.97       12.35      4.14 o 
  12   4  19      147.73      163.49      7.30 o 
  14   4  19       31.96       34.57      6.34 o 
  16   4  19       25.28       27.20      6.23 o 
 -13   5  19       11.38       12.75      6.05 o 
 -11   5  19       14.91       25.29      5.99 o 
  -9   5  19        1.42       -1.89      5.07 o 
  -7   5  19        0.27        2.30      4.73 o 
  -5   5  19        0.41        1.92      5.56 o 
  -3   5  19      170.92      179.69      8.42 o 
  -1   5  19        2.25        0.86      3.82 o 
   1   5  19       25.91       16.39      5.08 o 
   3   5  19       18.43       13.88      5.35 o 
   5   5  19       50.46       45.68      5.99 o 
   7   5  19        1.36        4.15      4.96 o 
   9   5  19        3.11        3.51      5.30 o 
  11   5  19       85.95      102.09      9.30 o 
  -8   6  19       12.36       16.08      6.54 o 
  -6   6  19       54.63       52.90      7.16 o 
  -4   6  19      255.98      273.04     11.05 o 
  -2   6  19       11.62       11.32      6.78 o 
   0   6  19       16.64       19.32      8.55 o 
   2   6  19       44.40       49.73      6.83 o 
   4   6  19       33.67       23.40      7.95 o 
   6   6  19        9.76       13.07      6.11 o 
 -22   0  20      545.37      585.13     26.85 o 
 -20   0  20       20.12       21.58      8.31 o 
 -18   0  20       34.41       43.35      8.17 o 
 -16   0  20      386.79      363.84     11.14 o 
 -14   0  20        5.33       -4.60      4.60 o 
 -12   0  20        0.96        0.17      3.64 o 
 -10   0  20      502.94      456.61     10.69 o 
  -8   0  20      464.22      463.85     10.24 o 
  -6   0  20       17.97       25.30      3.79 o 
  -4   0  20      654.02      708.47     15.41 o 
  -2   0  20      795.25      810.18     19.54 o 
   0   0  20       69.94       79.09      4.76 o 
   2   0  20      126.47      147.45      5.89 o 
   4   0  20       76.80       55.35      4.25 o 
   6   0  20      497.71      595.10     11.47 o 
   8   0  20     1180.05     1188.94     17.17 o 
  10   0  20        9.25        6.83      4.88 o 
  12   0  20       75.53       70.61      7.63 o 
  14   0  20      824.33      805.00     20.81 o 
  16   0  20      217.01      235.70     12.84 o 
  18   0  20        3.22        3.35      7.29 o 
  20   0  20        4.24        9.42      8.51 o 
 -21   1  20        9.66        8.69      5.67 o 
 -19   1  20        0.04       -4.77      4.77 o 
 -17   1  20      761.52      732.99     14.09 o 
 -15   1  20       74.01       77.01      5.82 o 
 -13   1  20      140.31      139.44      5.20 o 
 -11   1  20      479.75      493.04      7.94 o 
  -9   1  20        3.32        7.77      2.52 o 
  -7   1  20       35.05       60.85      3.26 o 
  -5   1  20       73.81       95.15      4.00 o 
  -3   1  20      125.77      215.57     19.54 o 
  -1   1  20      728.78      715.17     12.27 o 
   1   1  20      284.57      296.59      5.38 o 
   3   1  20       28.22       52.75      3.06 o 
   5   1  20       45.98       37.04      2.82 o 
   7   1  20     1862.29     1791.68     18.23 o 
   9   1  20      488.41      425.04      8.35 o 
  11   1  20      202.28      181.98      6.29 o 
  13   1  20       41.63       56.32      5.70 o 
  15   1  20      440.99      447.52     11.57 o 
  17   1  20       79.25       80.92      6.86 o 
  19   1  20        5.48        6.04      5.77 o 
 -20   2  20        3.91        9.65      5.19 o 
 -18   2  20      202.66      213.19      9.13 o 
 -16   2  20      394.28      382.21     11.00 o 
 -14   2  20       32.52       31.94      5.53 o 
 -12   2  20       95.64       87.84      6.01 o 
 -10   2  20       15.63       15.56      3.61 o 
  -8   2  20        0.33        1.46      2.84 o 
  -6   2  20       11.49       17.57      3.63 o 
  -4   2  20     2196.36     2017.54     20.46 o 
  -2   2  20      301.70      350.38     11.90 o 
   0   2  20     2940.59     2898.07     22.53 o 
   4   2  20     1877.16     1808.14     16.00 o 
   6   2  20     1260.12     1206.61     15.11 o 
   8   2  20       68.17       57.93      5.95 o 
  10   2  20      316.29      275.70      7.53 o 
  12   2  20        8.50        6.06      3.54 o 
  14   2  20        5.41        1.86      3.80 o 
  16   2  20       34.52       49.38      6.94 o 
  18   2  20       84.71       89.39      7.34 o 
 -19   3  20       86.09       88.10      8.25 o 
 -17   3  20        1.62        4.19      5.21 o 
 -15   3  20       11.80       18.65      5.09 o 
 -13   3  20        0.84       -2.67      4.14 o 
 -11   3  20       19.34       39.08      5.29 o 
  -9   3  20        6.37        9.78      4.25 o 
  -7   3  20      421.40      410.78      8.53 o 
  -5   3  20      557.02      549.53     16.14 o 
  -3   3  20     1418.18     1461.93     16.90 o 
  -1   3  20     1904.55     1839.40     19.46 o 
   1   3  20     1428.05     1402.28     16.14 o 
   3   3  20     2616.97     2514.72     21.04 o 
   5   3  20      454.98      420.79     13.99 o 
   7   3  20      115.64      109.81      5.57 o 
   9   3  20      117.72      107.88      5.66 o 
  11   3  20       24.94       22.13      4.13 o 
  13   3  20       10.33        5.77      4.05 o 
  15   3  20        0.22       10.68      4.16 o 
  17   3  20       19.84       26.78      6.91 o 
 -16   4  20       43.75       57.51      7.02 o 
 -14   4  20      158.12      163.97      9.15 o 
 -12   4  20       80.43       70.89      6.86 o 
 -10   4  20       57.26       63.76      6.45 o 
  -8   4  20       97.61       99.54      6.91 o 
  -6   4  20      512.72      458.29     11.85 o 
  -4   4  20      361.91      370.13      8.99 o 
  -2   4  20       24.40       27.10      4.17 o 
   0   4  20      236.61      223.47      7.21 o 
   2   4  20      259.45      263.97     11.80 o 
   4   4  20       91.56       94.41      6.66 o 
   6   4  20      919.96      888.78     16.34 o 
   8   4  20      515.21      464.86     11.91 o 
  10   4  20        4.01        4.85      3.84 o 
  12   4  20       23.26       32.51      4.73 o 
  14   4  20       26.75       20.50      5.77 o 
 -13   5  20       92.06       90.20      7.93 o 
 -11   5  20        6.35       13.17      5.79 o 
  -9   5  20        0.17       -4.23      4.72 o 
  -7   5  20       48.66       38.15      6.28 o 
  -5   5  20       14.47       36.78      7.71 o 
  -3   5  20        8.81       12.25      5.23 o 
  -1   5  20        0.20       -3.81      3.81 o 
   1   5  20       43.35       41.17      5.82 o 
   3   5  20        3.44       -2.21      4.73 o 
   5   5  20       54.35       62.14      8.10 o 
   7   5  20       67.21       73.45      7.63 o 
   9   5  20       79.00      121.04      8.27 o 
  11   5  20       81.77      107.66     11.07 o 
  -8   6  20      357.09      423.33     13.61 o 
  -6   6  20       29.48       36.91      6.91 o 
  -4   6  20      233.38      240.06     12.97 o 
  -2   6  20       15.84        8.59      7.20 o 
   0   6  20       49.77       58.77      8.38 o 
   2   6  20        0.65       -3.09      5.13 o 
   4   6  20      209.30      254.95     15.03 o 
   6   6  20       15.15       13.30      6.32 o 
 -21   1  21        0.02       -4.58      5.52 o 
 -19   1  21        0.74        1.26      4.69 o 
 -17   1  21       12.64       18.97      4.91 o 
 -15   1  21        0.05       -3.87      3.87 o 
 -13   1  21       64.21       73.17      4.89 o 
 -11   1  21     1817.33     1744.43     16.54 o 
  -9   1  21      984.84     1032.71     11.74 o 
  -7   1  21      144.00      125.35      4.32 o 
  -5   1  21      110.58      106.60      3.78 o 
  -3   1  21     1955.68     1973.91     16.63 o 
  -1   1  21      198.95      186.50      5.34 o 
   1   1  21       93.53       85.58      3.81 o 
   3   1  21     1321.17     1303.42     15.60 o 
   5   1  21      917.43      706.43      8.84 o 
   7   1  21        5.07        7.54      4.70 o 
   9   1  21      505.94      453.65      8.79 o 
  11   1  21       14.19        5.85      3.46 o 
  13   1  21      182.30      156.33      7.42 o 
  15   1  21        3.30        7.78      4.81 o 
  17   1  21        4.09        4.04      5.09 o 
  19   1  21        7.84        7.18      5.78 o 
 -20   2  21       26.84       23.28      5.87 o 
 -18   2  21       36.33       29.21      5.52 o 
 -16   2  21       11.05       11.43      7.02 o 
 -14   2  21      146.97      165.56      7.86 o 
 -12   2  21      412.11      425.79     12.34 o 
 -10   2  21      339.66      336.20      9.05 o 
  -8   2  21      401.05      383.74      8.00 o 
  -6   2  21        1.75       -0.95      2.77 o 
  -4   2  21     1106.76     1048.76     13.26 o 
  -2   2  21     4190.93     4098.54     48.32 o 
   0   2  21     1316.92     1371.49     13.20 o 
   2   2  21     1730.70     1582.99     14.65 o 
   4   2  21      403.03      357.95     10.36 o 
   6   2  21      669.68      591.81     10.06 o 
   8   2  21     1097.14     1056.69     14.03 o 
  10   2  21       82.02       84.83      5.12 o 
  12   2  21      293.70      255.31      7.79 o 
  14   2  21        6.34        7.29      4.47 o 
  16   2  21        0.40        2.25      4.73 o 
  18   2  21      121.21      139.67      8.71 o 
 -19   3  21        2.75        5.54      5.54 o 
 -17   3  21       18.60       16.58      5.46 o 
 -15   3  21       26.32       11.00      4.94 o 
 -13   3  21       28.48       15.56      5.08 o 
 -11   3  21       77.39       77.29      6.21 o 
  -9   3  21       76.96       75.41      6.10 o 
  -7   3  21      504.51      492.98      9.54 o 
  -5   3  21      102.39       90.09      5.06 o 
  -3   3  21     3599.70     3293.53     29.78 o 
  -1   3  21       17.66       21.67      3.92 o 
   1   3  21     1006.95     1013.91     14.72 o 
   3   3  21      889.84      882.79     15.20 o 
   5   3  21      524.41      493.45      9.46 o 
   7   3  21      160.48      137.52      5.99 o 
   9   3  21        1.37        3.79      3.53 o 
  11   3  21        4.81       -1.59      3.48 o 
  13   3  21       25.23       14.90      5.16 o 
  15   3  21        1.99        5.22      4.16 o 
  17   3  21      513.03      534.37     18.13 o 
 -16   4  21       36.52       39.78      6.63 o 
 -14   4  21       54.90       47.52      6.62 o 
 -12   4  21        4.37        4.15      5.12 o 
 -10   4  21       79.54       93.51      7.29 o 
  -8   4  21       88.30       61.55      6.20 o 
  -6   4  21       61.12       72.86      6.29 o 
  -4   4  21     1262.68     1209.31     16.25 o 
  -2   4  21      644.83      575.08     10.90 o 
   0   4  21      194.96      191.98      6.98 o 
   2   4  21       78.42       70.06      6.00 o 
   4   4  21      149.12      108.27      6.99 o 
   6   4  21        0.45        1.95      6.55 o 
   8   4  21       49.68       58.12      8.59 o 
  10   4  21       59.90      100.43      7.07 o 
  12   4  21        1.39       14.43      4.74 o 
  14   4  21        2.43        1.91      5.52 o 
 -13   5  21       46.91       54.40      7.97 o 
 -11   5  21        5.50        2.50      5.56 o 
  -9   5  21        9.94        0.68      5.00 o 
  -7   5  21      103.28       99.06      7.58 o 
  -5   5  21      547.22      522.75     16.14 o 
  -3   5  21      323.98      287.63     10.49 o 
  -1   5  21      126.15      127.80      8.20 o 
   1   5  21        5.20        5.11      4.97 o 
   3   5  21       70.79       81.87      7.20 o 
   5   5  21       18.79        9.20      5.19 o 
   7   5  21       23.91       13.47      5.67 o 
   9   5  21      108.45      140.48      8.56 o 
  11   5  21       28.82       30.32      7.29 o 
  -6   6  21        0.82       -4.63      6.00 o 
  -4   6  21      113.10      109.66     11.22 o 
  -2   6  21        9.01       -0.51     10.55 o 
   0   6  21       47.57       49.97      8.28 o 
   2   6  21       32.97       30.27     12.85 o 
   4   6  21        1.93        8.24      6.15 o 
 -20   0  22        0.47       -2.72      8.36 o 
 -18   0  22        0.55       25.82      9.86 o 
 -16   0  22      117.48      111.58      7.57 o 
 -14   0  22      291.86      285.96      9.97 o 
 -12   0  22     1705.27     1568.22     34.67 o 
 -10   0  22        0.75        1.36      3.87 o 
  -8   0  22     1747.76     1753.32     23.24 o 
  -6   0  22     2161.03     2110.21     25.57 o 
  -4   0  22       65.65       59.95      4.81 o 
  -2   0  22       97.49      126.20      5.98 o 
   0   0  22     3253.15     2971.98     32.47 o 
   2   0  22       44.84       41.20      4.20 o 
   4   0  22      218.00      216.08      7.21 o 
   6   0  22     1409.60     1424.02     19.61 o 
   8   0  22      646.88      571.28     11.67 o 
  10   0  22      832.73      752.23     18.34 o 
  12   0  22       45.03       35.68     11.50 o 
  14   0  22      485.94      487.75     16.59 o 
  16   0  22       44.03       49.29      8.79 o 
  18   0  22       10.69        5.28      7.71 o 
 -21   1  22        6.00        0.62      6.32 o 
 -19   1  22      156.36      184.81     13.16 o 
 -17   1  22        6.58        9.44      4.71 o 
 -15   1  22      209.03      212.37      8.44 o 
 -13   1  22      136.80      120.93      5.66 o 
 -11   1  22      729.82      713.59     11.17 o 
  -9   1  22       45.00       50.13      4.05 o 
  -7   1  22     1994.49     1930.62     17.12 o 
  -5   1  22      257.68      279.63      5.92 o 
  -3   1  22     1828.22     1787.41     15.69 o 
  -1   1  22      501.97      479.36      6.99 o 
   1   1  22      444.66      464.24      7.18 o 
   3   1  22      202.38      199.13      8.50 o 
   5   1  22       17.63       36.65      3.00 o 
   7   1  22        2.82        6.42      3.04 o 
   9   1  22     1026.25     1004.59     13.36 o 
  11   1  22       39.63       40.98      4.91 o 
  13   1  22        4.75       -2.53      4.42 o 
  15   1  22      234.91      243.33      9.40 o 
  17   1  22       39.78       42.60      6.18 o 
 -20   2  22       50.96       61.31      6.98 o 
 -18   2  22       81.99       89.04      7.17 o 
 -16   2  22      208.68      216.75      9.03 o 
 -14   2  22        0.21       -2.32      4.75 o 
 -12   2  22       82.74      104.97      6.67 o 
 -10   2  22      474.08      440.58      8.91 o 
  -8   2  22        0.27        0.30      2.98 o 
  -6   2  22      526.33      554.17      9.53 o 
  -4   2  22      187.81      161.98      5.93 o 
  -2   2  22     4653.40     4403.70     36.26 o 
   0   2  22       31.09       55.16      3.71 o 
   2   2  22      552.89      538.34      7.85 o 
   4   2  22      107.61      111.29      4.98 o 
   6   2  22       47.15       83.92      4.90 o 
   8   2  22       40.94       52.59      4.47 o 
  10   2  22       45.68       47.79      4.42 o 
  12   2  22      521.48      511.12     12.09 o 
  14   2  22        3.82        4.56      4.26 o 
  16   2  22       11.70        6.56      5.21 o 
  18   2  22      151.67      174.16      9.40 o 
 -17   3  22       69.35       62.99      7.62 o 
 -15   3  22        0.19       -2.92      4.61 o 
 -13   3  22       75.58       75.81      6.38 o 
 -11   3  22        3.05        4.44      4.37 o 
  -9   3  22       70.05       67.40      5.92 o 
  -7   3  22        1.05        3.81      4.23 o 
  -5   3  22       36.42       26.59      4.52 o 
  -3   3  22       61.21       82.22      5.56 o 
  -1   3  22      613.07      557.07     10.00 o 
   1   3  22        1.81        9.58      3.46 o 
   3   3  22      252.75      235.89      8.51 o 
   5   3  22        4.35       17.43      3.56 o 
   7   3  22      283.95      249.59      7.55 o 
   9   3  22      355.19      357.77      9.00 o 
  11   3  22       74.54       87.49      5.68 o 
  13   3  22        0.11        4.50      5.13 o 
  15   3  22       14.91       16.25      5.20 o 
 -16   4  22      296.07      300.00     11.68 o 
 -14   4  22        0.10       -0.69      5.18 o 
 -12   4  22        6.86        2.61      8.02 o 
 -10   4  22      130.13      140.26      8.09 o 
  -8   4  22       40.46       43.48      5.94 o 
  -6   4  22        8.90       23.91      5.10 o 
  -4   4  22        7.73        3.24      3.83 o 
  -2   4  22      262.06      238.74      8.39 o 
   0   4  22      119.91      135.75      6.20 o 
   2   4  22       86.26       83.67      6.54 o 
   4   4  22        4.85        0.93      5.83 o 
   6   4  22        6.71        6.04      4.56 o 
   8   4  22       86.68       92.42      6.85 o 
  10   4  22      113.86      136.76      7.78 o 
  12   4  22      148.91      188.86      8.93 o 
  14   4  22       12.94       12.62      6.91 o 
 -11   5  22       42.34       46.06      6.97 o 
  -9   5  22       98.91       93.92      7.76 o 
  -7   5  22       71.42      103.82     10.75 o 
  -5   5  22       18.53       20.77      5.90 o 
  -3   5  22      291.85      274.81     11.53 o 
  -1   5  22      184.52      179.54     10.09 o 
   1   5  22       26.04       20.46      5.69 o 
   3   5  22       38.75       45.71      6.30 o 
   5   5  22       27.26       30.92      6.10 o 
   7   5  22       66.03       78.36      7.51 o 
   9   5  22      107.37      115.39      8.09 o 
  -4   6  22        4.20       -3.49      7.10 o 
  -2   6  22      296.93      283.90     14.44 o 
   0   6  22       72.62       67.58     12.79 o 
   2   6  22       24.06       10.65      7.43 o 
 -19   1  23      112.87      127.23      7.73 o 
 -17   1  23        0.05        4.47      4.61 o 
 -15   1  23       16.11       12.77      4.71 o 
 -13   1  23      227.68      211.07      7.16 o 
 -11   1  23     1574.12     1431.93     16.86 o 
  -9   1  23      473.38      437.08      8.72 o 
  -7   1  23      358.68      371.34      8.19 o 
  -5   1  23       59.35       66.89      4.03 o 
  -3   1  23     1112.67     1035.33     11.04 o 
  -1   1  23      184.59      190.17      7.75 o 
   1   1  23       36.11       39.69      3.02 o 
   3   1  23        4.82       10.23      2.55 o 
   5   1  23     1083.16      999.35     11.21 o 
   7   1  23      628.62      531.07      9.35 o 
   9   1  23       80.25       77.43      4.81 o 
  11   1  23        5.99       10.24      4.74 o 
  13   1  23        0.30       -4.22      4.22 o 
  15   1  23      493.58      489.84     12.54 o 
  17   1  23       46.83       39.42      6.39 o 
 -18   2  23        3.66        0.78      5.11 o 
 -16   2  23        3.86        5.90      4.85 o 
 -14   2  23        3.34       -2.18      4.09 o 
 -12   2  23      385.23      331.83     11.78 o 
 -10   2  23      357.54      334.84      9.09 o 
  -8   2  23      387.76      379.60      8.19 o 
  -6   2  23       50.86       60.91      4.32 o 
  -4   2  23      174.50      155.89      5.89 o 
  -2   2  23      969.07      938.94     15.87 o 
   0   2  23       23.00       11.40      3.15 o 
   2   2  23      349.13      349.04      6.91 o 
   4   2  23       12.03        7.12      3.18 o 
   6   2  23      176.01      186.58      6.48 o 
   8   2  23      753.16      673.35     11.20 o 
  10   2  23      113.19      125.84      6.97 o 
  12   2  23       84.84       84.54      5.50 o 
  14   2  23       34.05       46.39      5.74 o 
  16   2  23        5.05        3.15      6.78 o 
 -17   3  23      245.87      260.23     10.90 o 
 -15   3  23       21.76       16.58      5.53 o 
 -13   3  23       59.43       60.33      6.54 o 
 -11   3  23      489.19      472.21     12.35 o 
  -9   3  23       89.74       89.72      6.68 o 
  -7   3  23        4.91        1.19      3.21 o 
  -5   3  23       15.35       11.96      4.21 o 
  -3   3  23        0.10        0.54      3.33 o 
  -1   3  23       16.06       31.01      4.00 o 
   1   3  23     1178.43     1153.70     22.42 o 
   3   3  23        7.15       10.33      4.48 o 
   5   3  23       52.57       44.20      5.77 o 
   7   3  23       53.67       61.26      4.80 o 
   9   3  23        2.29        9.28      3.81 o 
  11   3  23      434.04      444.96     12.34 o 
  13   3  23      317.83      332.58      9.42 o 
  15   3  23        1.60       -1.18      4.76 o 
 -14   4  23       56.78       57.18      7.27 o 
 -12   4  23       60.30       56.15      6.64 o 
 -10   4  23       43.98       53.40     11.05 o 
  -8   4  23        6.45       12.31      5.08 o 
  -6   4  23      216.63      202.07     10.46 o 
  -4   4  23       59.39       68.88      5.34 o 
  -2   4  23      102.49       97.84      5.82 o 
   0   4  23      411.27      417.47     11.57 o 
   2   4  23       14.84       15.85      5.01 o 
   4   4  23       29.58       43.75      5.63 o 
   6   4  23       14.59       19.27      4.93 o 
   8   4  23       16.14       13.67      6.02 o 
  10   4  23        9.30       21.82      5.39 o 
  12   4  23      413.99      459.14     12.67 o 
 -11   5  23      219.14      231.34     10.99 o 
  -9   5  23        0.83       -2.45      5.72 o 
  -7   5  23      315.83      301.03     11.47 o 
  -5   5  23       28.73       22.63      6.10 o 
  -3   5  23        1.49        0.44      5.35 o 
  -1   5  23      113.17      101.57      9.23 o 
   1   5  23      107.90      132.59      8.17 o 
   3   5  23        5.53        3.34      5.34 o 
   5   5  23        0.01       -4.88      4.88 o 
   7   5  23       66.14       81.06      7.47 o 
   9   5  23       37.37       44.14      6.55 o 
 -20   0  24        8.97       18.40     10.05 o 
 -18   0  24      192.72      223.65     18.40 o 
 -16   0  24      299.81      294.58     17.70 o 
 -14   0  24     3963.53     3869.47     44.17 o 
 -12   0  24      481.07      447.78     11.86 o 
 -10   0  24      548.02      509.60     18.69 o 
  -8   0  24       24.21       23.62      4.48 o 
  -6   0  24      167.71      128.76      6.76 o 
  -4   0  24     1084.40     1170.78     17.52 o 
  -2   0  24      343.53      285.61      8.22 o 
   0   0  24      119.83       95.91      5.60 o 
   2   0  24      442.23      458.10     10.29 o 
   4   0  24        0.01        0.70      3.34 o 
   6   0  24        4.11        3.81      3.49 o 
   8   0  24      327.45      296.18     11.73 o 
  10   0  24      316.22      308.50     12.70 o 
  12   0  24       17.99       13.06      6.59 o 
  14   0  24      622.01      522.63     34.36 o 
  16   0  24        9.21       -0.18      7.50 o 
  18   0  24        7.06       11.71      8.03 o 
 -19   1  24      427.80      435.27     13.95 o 
 -17   1  24      506.00      510.92     12.67 o 
 -15   1  24       61.39       52.02      5.79 o 
 -13   1  24      564.83      518.36     10.29 o 
 -11   1  24       15.55       21.79      4.02 o 
  -9   1  24       16.35       20.64      3.66 o 
  -7   1  24      156.23      143.89      5.64 o 
  -5   1  24       41.57       43.53      3.16 o 
  -3   1  24        9.19       10.89      3.96 o 
  -1   1  24        8.03        1.32      2.40 o 
   1   1  24      146.90      134.72      4.40 o 
   5   1  24       18.88       31.16      3.55 o 
   7   1  24      289.14      239.31      6.72 o 
   9   1  24      243.96      221.90      6.80 o 
  11   1  24      710.39      698.31     13.45 o 
  13   1  24       68.53       59.38      5.87 o 
  15   1  24        0.18       -1.50      4.86 o 
  17   1  24        0.68       -5.01      5.01 o 
 -18   2  24      155.42      160.87      8.93 o 
 -16   2  24       65.93       68.35      6.63 o 
 -14   2  24       98.41      103.66      6.98 o 
 -12   2  24       27.65       43.18      5.56 o 
 -10   2  24       19.79       21.70      4.36 o 
  -8   2  24        1.26        2.49      3.25 o 
  -6   2  24       47.08       41.53      3.97 o 
  -4   2  24       11.24       16.67      3.37 o 
  -2   2  24        0.84        4.31      4.03 o 
   0   2  24     1360.09     1252.62     15.03 o 
   2   2  24        0.00        6.43      2.67 o 
   4   2  24        8.45        3.20      3.14 o 
   6   2  24       46.23       36.55      3.99 o 
   8   2  24       35.08       42.75      4.26 o 
  10   2  24      753.46      731.41     12.31 o 
  12   2  24       19.94       19.27      5.79 o 
  14   2  24      143.41      143.78      7.96 o 
  16   2  24       19.71       22.29      5.68 o 
 -17   3  24       38.17       35.52      6.87 o 
 -15   3  24       97.02       92.51      7.59 o 
 -13   3  24       84.80       89.32      7.37 o 
 -11   3  24       11.58       10.92      4.89 o 
  -9   3  24      120.03      111.64      7.11 o 
  -7   3  24       30.33       32.04      4.14 o 
  -5   3  24      146.27      150.85      6.17 o 
  -3   3  24      175.69      155.14      6.28 o 
  -1   3  24      793.69      822.37     12.41 o 
   1   3  24       24.65       23.85      5.45 o 
   3   3  24       84.11       81.41      6.17 o 
   5   3  24       64.84       70.28      6.08 o 
   7   3  24      162.18      168.31      7.90 o 
   9   3  24      225.02      225.31      7.58 o 
  11   3  24       14.10       28.14      4.59 o 
  13   3  24       98.13      125.49      6.73 o 
  15   3  24        0.70       15.82      5.33 o 
 -14   4  24      157.86      148.65      9.14 o 
 -12   4  24       21.22       16.15      5.66 o 
 -10   4  24      105.17      113.37      8.54 o 
  -8   4  24      230.44      238.66      9.64 o 
  -6   4  24      200.21      223.49      9.43 o 
  -4   4  24      194.79      179.10      8.42 o 
  -2   4  24      326.10      341.03     14.51 o 
   0   4  24      108.88      110.08      7.23 o 
   2   4  24       51.55       43.77      5.59 o 
   4   4  24        4.37        2.94      4.89 o 
   6   4  24       13.53        7.66      4.86 o 
   8   4  24        5.67        6.10      5.84 o 
  10   4  24      215.44      242.55     11.56 o 
  12   4  24       36.47       53.79      6.54 o 
 -11   5  24        4.32        5.12      6.41 o 
  -9   5  24       20.75       13.39      6.13 o 
  -7   5  24       40.24       37.86      6.77 o 
  -5   5  24      187.81      200.98     14.57 o 
  -3   5  24        0.41        4.11      6.56 o 
  -1   5  24       49.23       60.52      8.30 o 
   1   5  24       47.67       54.59      6.72 o 
   3   5  24        9.87        3.10      5.30 o 
   5   5  24       28.01       29.14      6.43 o 
   7   5  24        1.62        3.71      5.58 o 
 -19   1  25       16.15       34.27      8.34 o 
 -17   1  25        5.94       -1.01      7.77 o 
 -15   1  25      235.13      222.68      8.91 o 
 -13   1  25      104.39      118.92      6.86 o 
 -11   1  25      399.71      364.48      8.66 o 
  -9   1  25        8.98        2.62      3.97 o 
  -7   1  25      195.30      176.74      6.25 o 
  -5   1  25     2542.97     2414.08     23.25 o 
  -3   1  25        4.13        9.74      2.67 o 
  -1   1  25      137.08      120.56      4.35 o 
   1   1  25       13.35       10.16      2.57 o 
   3   1  25       39.48       37.22      3.18 o 
   5   1  25        0.19        6.18      3.13 o 
   7   1  25       24.55       31.60      4.38 o 
   9   1  25      391.29      346.14      9.26 o 
  11   1  25       17.63       20.50      4.47 o 
  13   1  25      149.84      161.46      8.12 o 
  15   1  25      287.26      293.28     10.53 o 
  17   1  25       28.15       25.08      6.31 o 
 -18   2  25       43.95       54.12      6.97 o 
 -16   2  25        0.11       -4.79      4.79 o 
 -14   2  25        1.05        0.73      4.58 o 
 -12   2  25      176.79      164.50      9.43 o 
 -10   2  25       11.66       17.86      3.84 o 
  -8   2  25       39.32       52.18      4.45 o 
  -6   2  25       70.65       73.67      4.70 o 
  -4   2  25      703.76      672.02     10.91 o 
  -2   2  25      200.19      185.66      6.32 o 
   0   2  25       83.21       95.68      5.58 o 
   2   2  25       16.11       14.42      3.30 o 
   4   2  25      915.05      882.96     12.52 o 
   6   2  25       25.99       27.21      4.03 o 
   8   2  25      122.79      112.64      7.72 o 
  10   2  25        0.32        1.48      3.54 o 
  12   2  25       46.13       59.10      7.62 o 
  14   2  25      486.06      521.64     22.69 o 
  16   2  25       74.64      100.95      7.81 o 
 -17   3  25       81.79       88.48      7.99 o 
 -15   3  25        8.29        9.37      5.55 o 
 -13   3  25       13.72       15.43      5.58 o 
 -11   3  25        0.19        8.76      4.77 o 
  -9   3  25        3.60       -0.16      4.35 o 
  -7   3  25        2.04       -1.04      4.40 o 
  -5   3  25       75.99       68.46      5.04 o 
  -3   3  25      104.22      117.95      5.78 o 
  -1   3  25       44.24       49.01      4.50 o 
   1   3  25       14.78       18.12      4.87 o 
   3   3  25      153.25      153.72      7.61 o 
   5   3  25      177.45      195.38      8.23 o 
   7   3  25       66.57       68.20      6.10 o 
   9   3  25       33.35       33.82      5.30 o 
  11   3  25        6.08       17.23      5.43 o 
  13   3  25      175.10      202.54      9.03 o 
 -14   4  25       31.72       27.63      6.69 o 
 -12   4  25        2.96        1.23      5.37 o 
 -10   4  25       28.71       36.98      6.28 o 
  -8   4  25       49.60       45.03      6.37 o 
  -6   4  25      525.33      554.72     13.67 o 
  -4   4  25       70.23       70.51      6.64 o 
  -2   4  25        8.12       14.96      4.08 o 
   0   4  25        0.05        2.98      4.53 o 
   2   4  25        4.01       -1.01      4.55 o 
   4   4  25        1.71        2.72      4.64 o 
   6   4  25       20.60       14.94      5.20 o 
   8   4  25       30.08       56.75      6.55 o 
  10   4  25       49.84       71.27      6.85 o 
  12   4  25      104.27      111.25     14.72 o 
  -9   5  25      293.58      304.52     12.11 o 
  -7   5  25       48.37       40.69      7.01 o 
  -5   5  25      363.35      335.30     11.79 o 
  -3   5  25       18.55       17.58      7.21 o 
  -1   5  25        8.75        5.78      9.35 o 
   1   5  25       63.06       53.57      6.68 o 
   3   5  25       88.18       95.35      7.68 o 
   5   5  25       88.07       87.50      7.74 o 
   7   5  25        3.82       -1.85      5.38 o 
 -18   0  26       34.70       44.03     12.58 o 
 -16   0  26        8.72        1.48     13.80 o 
 -14   0  26       92.37       90.05      9.42 o 
 -12   0  26      753.66      719.68     19.52 o 
 -10   0  26     1639.62     1688.57     26.11 o 
  -8   0  26      521.22      514.83     13.47 o 
  -6   0  26       81.30       76.18      5.92 o 
  -4   0  26     3030.11     2791.96     50.57 o 
  -2   0  26      821.05      698.63     13.22 o 
   2   0  26        2.34       20.14      4.04 o 
   6   0  26      107.40       98.77      9.81 o 
   8   0  26      190.78      193.82     10.53 o 
  10   0  26     1487.03     1443.34     28.34 o 
  12   0  26       30.07       29.18      7.52 o 
  14   0  26        0.00       -6.43      6.43 o 
  16   0  26       26.67       20.80      9.03 o 
 -19   1  26        4.00       19.42      7.87 o 
 -17   1  26       45.25       52.54      6.34 o 
 -15   1  26        0.04        2.76      6.85 o 
 -13   1  26     1023.24     1030.26     22.41 o 
 -11   1  26       69.93       71.48      5.16 o 
  -9   1  26      910.01      820.02     12.51 o 
  -7   1  26        5.39        2.14      3.40 o 
  -5   1  26      741.22      754.38     12.82 o 
  -3   1  26     1295.92     1193.41     14.84 o 
  -1   1  26       79.76       96.81      4.13 o 
   1   1  26        0.31        3.82      2.51 o 
   3   1  26        0.29       -2.48      2.48 o 
   5   1  26      316.60      244.19      6.80 o 
   7   1  26       11.12        2.90      3.38 o 
   9   1  26      330.22      340.84      9.52 o 
  11   1  26      331.21      307.61      9.62 o 
  13   1  26        9.23       10.21      5.11 o 
  15   1  26       87.41       97.16      7.52 o 
 -18   2  26       36.00       33.72      6.75 o 
 -16   2  26        3.12       -1.23      5.07 o 
 -14   2  26      181.20      184.99      8.88 o 
 -12   2  26        0.68        3.29      4.77 o 
 -10   2  26      125.16      107.82      6.92 o 
  -8   2  26      348.93      310.48      8.36 o 
  -6   2  26      490.43      438.06      9.54 o 
  -4   2  26       73.66       59.39      4.44 o 
  -2   2  26       11.06       10.20      4.68 o 
   0   2  26      130.41      130.70      5.63 o 
   2   2  26      253.92      229.33      8.22 o 
   4   2  26        1.01       10.28      4.73 o 
   6   2  26      167.63      136.84      6.05 o 
   8   2  26        6.60        2.77      3.53 o 
  10   2  26      343.05      324.45      8.76 o 
  12   2  26      207.98      194.88      8.61 o 
  14   2  26      112.94      141.77      8.25 o 
 -15   3  26      144.64      136.42      9.73 o 
 -13   3  26       34.17       40.81      6.94 o 
 -11   3  26       36.39       48.95      5.96 o 
  -9   3  26        0.67       -0.24      4.86 o 
  -7   3  26       76.37      101.42      7.03 o 
  -5   3  26       30.81       34.82      4.27 o 
  -3   3  26      196.96      206.86      7.10 o 
  -1   3  26       65.75       70.90      4.94 o 
   1   3  26       92.09       94.02      6.57 o 
   3   3  26      103.53      112.71      6.99 o 
   5   3  26       79.61       87.23      6.58 o 
   7   3  26       26.86       38.24      5.60 o 
   9   3  26        3.63       12.69      5.62 o 
  11   3  26      237.61      254.18     10.91 o 
  13   3  26        0.66        2.60      9.08 o 
 -12   4  26       96.37      116.70     10.48 o 
 -10   4  26       15.78        6.04      5.38 o 
  -8   4  26      571.43      565.05     14.74 o 
  -6   4  26      104.56      135.50      8.24 o 
  -4   4  26      369.65      387.07     11.54 o 
  -2   4  26       36.94       35.20      5.73 o 
   0   4  26      260.97      246.11      9.89 o 
   2   4  26       82.37       73.37      6.77 o 
   4   4  26        3.23       -4.02      4.60 o 
   6   4  26      222.90      245.22     10.06 o 
   8   4  26      199.44      226.70      9.88 o 
  10   4  26      128.38      126.52      8.26 o 
  -7   5  26        1.49       -8.32      8.32 o 
  -5   5  26      306.49      315.21     11.79 o 
  -3   5  26       83.50       77.86      9.28 o 
  -1   5  26        0.43       -2.46      9.86 o 
   1   5  26       18.01       14.48      5.93 o 
   3   5  26        1.31        2.99      5.77 o 
   5   5  26        0.79       -5.08      5.08 o 
 -17   1  27       32.04       33.42     14.87 o 
 -15   1  27      156.42      161.66      8.84 o 
 -13   1  27      271.12      291.80      9.94 o 
 -11   1  27      357.04      332.77     11.93 o 
  -9   1  27      146.22      166.40      6.62 o 
  -7   1  27       81.59       71.48      6.05 o 
  -5   1  27        1.31       10.07      3.56 o 
  -3   1  27      706.58      679.24     10.96 o 
  -1   1  27       25.29       21.10      3.04 o 
   1   1  27      115.82      105.34      4.39 o 
   3   1  27       60.79       53.74      3.93 o 
   5   1  27      146.92      170.89      6.23 o 
   7   1  27       65.50       80.49      5.07 o 
   9   1  27       57.30       37.37      5.06 o 
  11   1  27        6.81        7.90      4.54 o 
  13   1  27      573.64      554.77     13.80 o 
  15   1  27        0.46       -5.02      5.02 o 
 -16   2  27      210.08      207.16      9.52 o 
 -14   2  27       30.57       48.08      6.36 o 
 -12   2  27        8.73        4.13      5.01 o 
 -10   2  27      134.08      143.17      7.51 o 
  -8   2  27        0.63        4.28      3.67 o 
  -6   2  27       78.18       88.76      5.44 o 
  -4   2  27        4.27        4.67      3.21 o 
  -2   2  27       76.90      100.16      5.14 o 
   0   2  27       18.38       18.78      3.85 o 
   2   2  27       67.32       82.86      6.02 o 
   4   2  27      571.15      582.12     12.47 o 
   6   2  27        2.61       -0.33      3.43 o 
   8   2  27        0.03        2.97      3.58 o 
  10   2  27       29.48       37.26      5.17 o 
  12   2  27      144.15      146.52      7.82 o 
  14   2  27       31.11       47.32      7.14 o 
 -15   3  27      226.65      227.98     10.67 o 
 -13   3  27       14.97        8.53      5.70 o 
 -11   3  27        7.99       -4.72      4.72 o 
  -9   3  27      115.04      155.57      8.29 o 
  -7   3  27      436.06      462.91     12.04 o 
  -5   3  27       52.75       39.30      4.72 o 
  -3   3  27       83.37       94.07      5.62 o 
  -1   3  27       39.44       44.28      5.04 o 
   1   3  27       33.97       31.45      6.04 o 
   3   3  27      170.90      195.30      8.58 o 
   5   3  27      115.27      133.56      7.59 o 
   7   3  27       72.71       83.24      6.64 o 
   9   3  27      104.14      109.55      7.33 o 
  11   3  27        1.09       -0.32      7.53 o 
  13   3  27       10.41        9.32      8.71 o 
 -12   4  27      100.65      113.56      8.88 o 
 -10   4  27       54.73       73.18      8.69 o 
  -8   4  27      260.26      284.07     13.06 o 
  -6   4  27       85.39       82.36      7.19 o 
  -4   4  27        2.54        3.22      5.06 o 
  -2   4  27        0.00        0.04      4.77 o 
   0   4  27        4.93        5.88      4.76 o 
   2   4  27        0.09       -2.16      4.80 o 
   4   4  27        9.92        8.02      5.28 o 
   6   4  27       55.34       58.47      6.79 o 
   8   4  27       71.57       93.39      7.56 o 
  10   4  27        7.69       10.19      5.79 o 
  -7   5  27       58.93       63.72      7.72 o 
  -5   5  27      166.27      198.99     15.92 o 
  -3   5  27       92.75      128.36     10.95 o 
  -1   5  27        0.04       -1.07      6.91 o 
   1   5  27      147.25      136.71      9.14 o 
   3   5  27        4.99        9.06      5.90 o 
 -18   0  28       17.10       30.14     12.39 o 
 -16   0  28       94.91       86.29     14.18 o 
 -14   0  28      307.14      306.97     14.74 o 
 -12   0  28      500.04      465.38     16.66 o 
 -10   0  28      633.41      603.41     18.02 o 
  -8   0  28       19.05       11.44      6.20 o 
  -6   0  28      453.27      444.05     13.93 o 
  -4   0  28      909.18      806.78     14.85 o 
  -2   0  28      110.13       87.85      6.10 o 
   0   0  28      230.29      211.38      9.17 o 
   2   0  28      529.91      467.96     11.38 o 
   4   0  28     1214.85     1210.40     23.16 o 
   6   0  28      836.20      693.93     17.80 o 
   8   0  28        1.02        7.17      5.71 o 
  10   0  28        4.57       -1.39      6.05 o 
  12   0  28      324.44      356.31     23.19 o 
  14   0  28      669.86      673.12     21.27 o 
 -17   1  28        3.54       -2.45      6.15 o 
 -15   1  28       25.34       28.31      8.04 o 
 -13   1  28      322.66      303.52     10.25 o 
 -11   1  28        0.07       -1.55      3.69 o 
  -9   1  28        7.29        9.00      3.89 o 
  -7   1  28       36.20       40.64      4.41 o 
  -5   1  28      330.40      299.78      7.83 o 
  -3   1  28       15.63       27.66      3.88 o 
  -1   1  28       98.43      117.32      5.39 o 
   1   1  28     1379.90     1269.70     13.70 o 
   3   1  28        1.45       -3.01      3.01 o 
   5   1  28       82.49       91.03      5.06 o 
   7   1  28       84.80       61.79      5.26 o 
   9   1  28      193.45      185.72      8.04 o 
  11   1  28       92.03      108.87      7.58 o 
  13   1  28       43.18       58.34      6.51 o 
  15   1  28       46.04       39.12      6.47 o 
 -16   2  28        0.01        0.46      5.76 o 
 -14   2  28       88.17       84.79      7.78 o 
 -12   2  28        1.93       -3.47      4.44 o 
 -10   2  28      268.96      258.92     12.17 o 
  -8   2  28        1.63        1.44      3.55 o 
  -6   2  28       29.21       32.80      5.60 o 
  -4   2  28        3.12        0.19      3.29 o 
  -2   2  28        0.34        3.53      3.22 o 
   0   2  28      379.85      377.02      8.73 o 
   2   2  28      456.66      426.23     10.85 o 
   4   2  28      156.17      129.68      7.09 o 
   6   2  28       39.52       43.43      5.33 o 
   8   2  28      156.27      147.08      6.45 o 
  10   2  28       32.77       20.68      4.78 o 
  12   2  28       23.76       27.66      5.60 o 
  14   2  28       10.26       12.67      5.57 o 
 -15   3  28       35.80       35.59     14.27 o 
 -13   3  28       41.32       35.93      6.46 o 
 -11   3  28        9.96        2.63      5.98 o 
  -9   3  28        2.74        1.77      4.96 o 
  -7   3  28        0.22        2.40      4.75 o 
  -5   3  28       38.76       44.50      4.86 o 
  -3   3  28       14.90       12.19      3.93 o 
  -1   3  28        5.14        4.82      4.41 o 
   1   3  28       20.31       23.13      5.09 o 
   3   3  28      379.58      371.41     11.16 o 
   5   3  28      138.68      141.60      7.70 o 
   7   3  28        1.02        3.06      4.66 o 
   9   3  28        0.02        1.42      6.47 o 
  11   3  28       33.51       43.58      6.92 o 
 -10   4  28        1.37       -1.63      5.13 o 
  -8   4  28        2.36        2.12      5.51 o 
  -6   4  28        2.36       -4.92      4.92 o 
  -4   4  28        0.61        1.10      5.11 o 
  -2   4  28       18.94       14.11      5.42 o 
   0   4  28       56.65       46.36      6.25 o 
   2   4  28        1.58        2.51      5.08 o 
   4   4  28       24.05       16.49      5.46 o 
   6   4  28        2.01        5.37      5.29 o 
   8   4  28       95.96       99.23      7.97 o 
  -3   5  28        0.00        7.45      7.69 o 
  -1   5  28       63.49       76.22      9.48 o 
   1   5  28      122.37      158.33      9.53 o 
 -17   1  29       16.87       14.47      7.05 o 
 -15   1  29      300.55      289.02     14.88 o 
 -13   1  29       94.85      114.02      8.72 o 
 -11   1  29       20.71       23.73      4.39 o 
  -9   1  29      306.49      301.19      8.43 o 
  -7   1  29       92.76       93.18      5.51 o 
  -5   1  29       14.67       14.40      3.66 o 
  -3   1  29      163.87      154.30      6.20 o 
  -1   1  29      551.72      481.18      9.55 o 
   1   1  29      175.28      251.80      7.44 o 
   3   1  29      146.15      131.72      5.70 o 
   5   1  29        0.50        1.65      3.76 o 
   7   1  29        4.11        5.12      4.04 o 
   9   1  29        0.08       -4.05      4.15 o 
  11   1  29        7.00        5.95      5.08 o 
  13   1  29      104.65      104.90     10.16 o 
 -16   2  29        0.95       -6.66      6.66 o 
 -14   2  29      146.30      150.36      9.99 o 
 -12   2  29       66.20       53.95      6.30 o 
 -10   2  29       91.48      118.43      7.53 o 
  -8   2  29      397.47      387.02     10.68 o 
  -6   2  29        5.12        5.43      3.51 o 
  -4   2  29        9.85       18.74      4.79 o 
  -2   2  29       32.09       34.23      4.60 o 
   0   2  29      410.33      399.83      9.01 o 
   2   2  29       24.18       31.77      5.14 o 
   4   2  29       62.80       63.36      5.90 o 
   6   2  29        2.71        4.47      4.24 o 
   8   2  29       24.78       41.16      5.45 o 
  10   2  29       22.76       20.96      6.19 o 
  12   2  29        0.25       -4.82      4.82 o 
 -13   3  29       42.10       45.34      9.35 o 
 -11   3  29       82.42       87.41      7.47 o 
  -9   3  29      209.29      213.28      9.31 o 
  -7   3  29       27.45       25.43      6.67 o 
  -5   3  29      141.98      145.57      6.78 o 
  -3   3  29        0.02       -3.50      3.50 o 
  -1   3  29      100.64      100.77      6.91 o 
   1   3  29      106.93      127.85     10.49 o 
   3   3  29       54.67       39.14      5.57 o 
   5   3  29        1.71        5.46      4.75 o 
   7   3  29       34.61       39.89      5.95 o 
   9   3  29      158.04      176.57      8.81 o 
  11   3  29      131.17      152.15      9.96 o 
 -10   4  29        1.24       -2.13      6.11 o 
  -8   4  29       88.48       91.08      7.83 o 
  -6   4  29       13.75       10.06      5.87 o 
  -4   4  29       42.91       43.42      8.23 o 
  -2   4  29       24.79       35.79      6.03 o 
   0   4  29        0.58        2.64      4.99 o 
   2   4  29       85.09       88.49      7.42 o 
   4   4  29        2.05       -2.67      4.78 o 
   6   4  29        6.89        9.74      5.34 o 
 -16   0  30      389.74      367.87     23.19 o 
 -14   0  30      440.53      377.95     16.16 o 
 -12   0  30      117.78      100.03      9.83 o 
 -10   0  30      246.47      238.39     19.76 o 
  -8   0  30       15.00       22.34      6.74 o 
  -6   0  30      297.94      292.72     13.21 o 
  -4   0  30       72.75       83.94      6.30 o 
  -2   0  30       15.33       19.60      4.55 o 
   0   0  30       20.80       26.66      4.63 o 
   2   0  30       20.25       28.18      4.88 o 
   4   0  30        0.04       -4.69     10.75 o 
   6   0  30      674.51      635.00     17.46 o 
   8   0  30      539.99      531.82     18.54 o 
  10   0  30      400.93      395.07     15.77 o 
  12   0  30      294.92      341.99     16.00 o 
 -15   1  30       87.69       69.49      8.68 o 
 -13   1  30      216.97      194.91     10.30 o 
 -11   1  30        0.23        3.81      4.66 o 
  -9   1  30       45.15       53.46      6.05 o 
  -7   1  30       68.06       78.62      6.42 o 
  -5   1  30      118.41      126.74      5.97 o 
  -3   1  30      180.84      189.44      6.84 o 
  -1   1  30       62.65       83.50      5.07 o 
   1   1  30        0.01        8.78      3.72 o 
   3   1  30       10.88       15.54      4.91 o 
   5   1  30       12.55        5.63      3.54 o 
   7   1  30      508.34      478.72     11.29 o 
   9   1  30      279.00      269.12      9.31 o 
  11   1  30       49.51       69.47      6.68 o 
  13   1  30      193.22      215.87      9.79 o 
 -14   2  30        6.94        6.92     10.30 o 
 -12   2  30       34.70       41.00      5.95 o 
 -10   2  30        3.43        0.21      4.47 o 
  -8   2  30       33.54       44.72      4.57 o 
  -6   2  30      117.77      102.42      5.75 o 
  -4   2  30      138.58      146.56      6.39 o 
  -2   2  30       75.55       59.95      4.82 o 
   0   2  30       90.37       85.64      6.33 o 
   2   2  30       26.87       30.79      6.48 o 
   4   2  30       69.72       81.44     12.07 o 
   6   2  30      108.28      101.10      6.80 o 
   8   2  30       84.38       94.39      7.88 o 
  10   2  30       43.74       51.62      7.24 o 
  12   2  30       35.80       24.43      6.70 o 
 -13   3  30       92.63      107.54      8.24 o 
 -11   3  30        0.64        0.07      6.99 o 
  -9   3  30        8.55        3.62      5.32 o 
  -7   3  30       15.43       18.30      5.59 o 
  -5   3  30       47.18       53.28      5.15 o 
  -3   3  30        8.03        4.10      4.03 o 
  -1   3  30       72.38       84.65      8.97 o 
   1   3  30       46.38       39.47      7.13 o 
   3   3  30       30.47       36.05      5.76 o 
   5   3  30        2.53        5.41      4.96 o 
   7   3  30       77.67       72.71      7.05 o 
   9   3  30       74.68      100.12      7.76 o 
  -8   4  30       68.15       72.97      7.71 o 
  -6   4  30        0.33       -5.00      5.00 o 
  -4   4  30       18.51       12.99     11.80 o 
  -2   4  30        7.49        0.45      6.29 o 
   0   4  30      126.41      124.89      8.62 o 
   2   4  30       47.37       56.38      6.82 o 
   4   4  30        9.08       14.16      5.69 o 
   6   4  30        1.26       -1.09      5.26 o 
 -15   1  31       21.08       23.38      9.27 o 
 -13   1  31        2.33       10.84      7.18 o 
 -11   1  31       18.24       27.21      5.35 o 
  -9   1  31       31.33       21.00      7.58 o 
  -7   1  31      258.25      224.89      7.69 o 
  -5   1  31       16.58       12.26      3.91 o 
  -3   1  31        4.63        3.30      3.61 o 
  -1   1  31       79.52      104.50      8.07 o 
   1   1  31        5.32       10.43      4.34 o 
   3   1  31        0.10        4.09      4.22 o 
   5   1  31        1.43        8.50      4.35 o 
   7   1  31       33.81       31.49      5.15 o 
   9   1  31      244.30      268.09      9.44 o 
  11   1  31       41.20       38.28      6.04 o 
 -14   2  31        5.63       -5.07      5.07 o 
 -12   2  31       43.78       43.99      6.46 o 
 -10   2  31       47.07       40.21      6.00 o 
  -8   2  31       24.59       36.50      4.74 o 
  -6   2  31        2.82        0.70      3.66 o 
  -4   2  31       22.71       19.08      4.16 o 
  -2   2  31       24.46       32.90      4.41 o 
   0   2  31      898.09      891.43     16.30 o 
   2   2  31        8.23        7.68      4.58 o 
   4   2  31        8.19        3.42      4.36 o 
   6   2  31       31.02       39.28      5.43 o 
   8   2  31      729.56      698.95     17.03 o 
  10   2  31        0.54       -0.84     11.31 o 
 -11   3  31        1.59       -2.65      5.33 o 
  -9   3  31       20.10       22.86      7.16 o 
  -7   3  31       67.79       82.76      7.47 o 
  -5   3  31       28.35       34.73      4.77 o 
  -3   3  31      108.47      130.31     10.39 o 
  -1   3  31       54.55       52.72      6.18 o 
   1   3  31      112.28      142.78      8.11 o 
   3   3  31        1.15        1.06      4.79 o 
   5   3  31       29.81       30.86      5.99 o 
   7   3  31      319.44      369.10     11.73 o 
  -6   4  31        7.01       -6.94      7.06 o 
  -4   4  31       15.67       14.66      7.45 o 
  -2   4  31        8.33       20.82     10.94 o 
   0   4  31       51.56       56.94      7.29 o 
   2   4  31       31.80       35.38      6.46 o 
   4   4  31       96.48      114.21      8.45 o 
 -14   0  32       42.08       28.18      8.70 o 
 -12   0  32      122.33      132.51     11.39 o 
 -10   0  32        0.73       -4.99      6.19 o 
  -8   0  32       54.40       51.49     11.17 o 
  -6   0  32        0.21       -3.56      7.65 o 
  -4   0  32      680.13      647.69     26.81 o 
  -2   0  32     1486.99     1411.93     28.91 o 
   0   0  32       78.14       62.83      9.87 o 
   2   0  32      101.20       94.93      6.83 o 
   4   0  32        2.39        4.51      5.45 o 
   6   0  32      122.49      113.43     14.46 o 
   8   0  32       23.17       14.97      7.00 o 
  10   0  32       10.04       -3.24      6.45 o 
 -13   1  32       80.26       67.81      8.15 o 
 -11   1  32       13.42       17.61      6.45 o 
  -9   1  32        1.98        1.18      5.53 o 
  -7   1  32       71.00       92.09      6.23 o 
  -5   1  32      115.89      120.31      6.14 o 
  -3   1  32      870.89      819.85     13.14 o 
  -1   1  32      126.93      144.10      6.40 o 
   1   1  32        6.39        2.05      4.16 o 
   3   1  32       46.92       48.21      5.47 o 
   5   1  32      148.23      132.46      8.33 o 
   7   1  32        9.55       11.16      5.22 o 
   9   1  32       45.53       61.78      6.46 o 
  11   1  32        3.02        2.99      5.33 o 
 -12   2  32        0.07       -4.61      5.57 o 
 -10   2  32       22.85       33.59      7.70 o 
  -8   2  32        0.11        5.44      4.83 o 
  -6   2  32        7.86        5.93      4.05 o 
  -4   2  32      244.34      247.16      8.09 o 
  -2   2  32      249.27      283.23      8.60 o 
   0   2  32       35.35       57.55      6.03 o 
   2   2  32      193.97      238.27      9.95 o 
   4   2  32      140.04      168.76      8.24 o 
   6   2  32       52.59       62.93     11.07 o 
   8   2  32       11.48       41.83      6.83 o 
  10   2  32        2.46        5.14      6.01 o 
  -9   3  32        9.72       18.25      5.98 o 
  -7   3  32       17.76       17.77      5.53 o 
  -5   3  32        0.06       -3.26      6.06 o 
  -3   3  32      119.16      135.49      8.25 o 
  -1   3  32      196.40      210.62      9.61 o 
   1   3  32      255.49      310.79     11.32 o 
   3   3  32       30.33       27.75      7.58 o 
   5   3  32      242.33      226.38     11.49 o 
   7   3  32        0.01       23.19      6.69 o 
  -4   4  32       37.13       13.14     13.71 o 
  -2   4  32       14.91        6.02      8.05 o 
   0   4  32        9.90       23.13      6.02 o 
 -13   1  33        3.45        5.63      6.13 o 
 -11   1  33       18.58       15.17      6.46 o 
  -9   1  33       38.91       46.96      6.42 o 
  -7   1  33        6.53       19.16      4.91 o 
  -5   1  33        3.60       12.25      4.19 o 
  -3   1  33      118.23      182.51      7.18 o 
  -1   1  33       70.69       67.86      5.86 o 
   1   1  33      213.80      210.13      8.50 o 
   3   1  33      232.07      253.36      9.00 o 
   5   1  33        0.85        0.52      5.34 o 
   7   1  33      114.22      169.74      9.48 o 
   9   1  33       45.92       56.08      7.37 o 
 -12   2  33       11.21       23.18      6.87 o 
 -10   2  33       25.04       31.05      8.43 o 
  -8   2  33       37.37       39.98      6.38 o 
  -6   2  33       47.08       68.04      5.53 o 
  -4   2  33       48.25       56.38      5.15 o 
  -2   2  33      331.45      364.02     11.21 o 
   0   2  33       88.29      121.27      7.57 o 
   2   2  33      455.96      491.26     12.66 o 
   4   2  33        9.79       14.73      4.98 o 
   6   2  33      681.69      739.14     17.97 o 
   8   2  33      185.15      192.03     10.54 o 
  -9   3  33       12.97       20.10      8.36 o 
  -7   3  33      164.67      170.62      9.14 o 
  -5   3  33       39.09       41.41      8.01 o 
  -3   3  33       16.22       19.85      5.82 o 
  -1   3  33      534.06      539.50     13.84 o 
   1   3  33      105.76      123.07      8.24 o 
   3   3  33        1.37        8.93      5.33 o 
   5   3  33      152.15      170.03      9.19 o 
 -12   0  34       14.00       13.44      8.00 o 
 -10   0  34       82.50       71.13      9.29 o 
  -8   0  34        6.36       10.27      7.65 o 
  -6   0  34      240.06      284.49     14.34 o 
  -4   0  34      136.50      125.17     10.36 o 
  -2   0  34      503.69      500.80     17.43 o 
   0   0  34      476.37      465.30     20.47 o 
   2   0  34        2.99        7.61      8.64 o 
   4   0  34       10.11       11.70      6.48 o 
   6   0  34       10.47        9.37     12.49 o 
   8   0  34       75.44       86.71      9.92 o 
 -11   1  34      170.25      174.68     10.50 o 
  -9   1  34        0.98        3.43      6.42 o 
  -7   1  34        0.35        7.43      4.80 o 
  -5   1  34      365.98      364.34     16.30 o 
  -3   1  34       18.56       33.17      4.65 o 
  -1   1  34       36.03       39.09      5.29 o 
   1   1  34       68.85       73.99      6.20 o 
   3   1  34        4.56       16.65      5.43 o 
   5   1  34       27.36       20.25      5.89 o 
   7   1  34       25.47       38.11      6.74 o 
 -10   2  34        0.21        1.55      8.11 o 
  -8   2  34       49.55       43.92      8.40 o 
  -6   2  34       11.91       23.68      5.08 o 
  -4   2  34      114.82      120.16      6.69 o 
  -2   2  34      130.48      140.83      8.66 o 
   0   2  34       51.79       75.39      7.75 o 
   4   2  34        0.07       -2.33      4.58 o 
   6   2  34       39.62       54.80      7.91 o 
  -5   3  34        0.97       -5.92      6.23 o 
  -3   3  34        9.87       12.28      5.50 o 
  -1   3  34      152.76      205.74      9.75 o 
   1   3  34       28.17       31.02      6.09 o 
   3   3  34       34.38       44.77      6.43 o 
 -11   1  35      120.40      153.91     18.68 o 
  -9   1  35        6.18        8.49      5.06 o 
  -7   1  35        4.14       12.61      5.11 o 
  -5   1  35        4.09       26.15      5.37 o 
  -3   1  35      125.02      122.14      7.54 o 
  -1   1  35        0.17        4.64      4.57 o 
   1   1  35      173.11      203.20      8.80 o 
   3   1  35        1.16        5.88      5.07 o 
   5   1  35        6.30        9.87      5.85 o 
   7   1  35      172.39      207.91     10.85 o 
  -8   2  35       22.53       21.37      6.76 o 
  -6   2  35       26.34       35.86      5.03 o 
  -4   2  35       20.74       30.36      6.62 o 
  -2   2  35      100.09      106.85      7.58 o 
   0   2  35      111.11      131.96      7.96 o 
   2   2  35       33.46       35.17      6.09 o 
   4   2  35        0.15       -0.14      5.24 o 
  -8   0  36       23.61       38.45     10.00 o 
  -6   0  36      160.56      204.42     13.14 o 
  -4   0  36      198.23      194.96     12.60 o 
  -2   0  36       75.86       91.84     17.23 o 
   0   0  36        7.94       31.55     11.17 o 
   2   0  36       37.13       82.25     13.33 o 
   4   0  36       41.36       57.65     12.49 o 
   6   0  36      184.77      226.84     19.15 o 
  -9   1  36       28.18       35.36      6.41 o 
  -7   1  36        7.94       10.23      4.96 o 
  -5   1  36      120.85      143.19      8.03 o 
  -3   1  36       39.74       58.32      7.87 o 
  -1   1  36       28.87       31.83      6.86 o 
   1   1  36       20.77       45.29      6.79 o 
   3   1  36       60.77       71.12      7.36 o 
   5   1  36       47.73       47.78      7.05 o 
  -6   2  36       48.25       61.37      5.79 o 
  -4   2  36      124.76      157.21      8.64 o 
  -2   2  36       30.04       27.26      5.72 o 
   0   2  36        5.59        9.08      5.34 o 
   2   2  36        0.18       -1.65      4.90 o 
  -5   1  37       22.76       32.84      5.93 o 
  -3   1  37       60.10       87.26      8.35 o 
  -1   1  37      141.57      158.08      9.97 o 
   1   1  37       37.98       45.78     10.05 o 
  -2   0  38      133.38      178.39     18.59 o 
                                                 
